# Supplementary material for: 1d-1-O-tert-Butyl­diphenyl­silyl-2,3,6-O-tris­(meth­oxy­methyl­ene)-myo-inositol 4,5-bis­(dibenzyl­phosphate)
Source: Acta Crystallogr Sect E Struct Rep Online. 2012 Feb 29;68(Pt 3):o900. doi: 10.1107/S1600536812008069 (PMC3297945; doi:10.1107/S1600536812008069)
Supplement: Supplementary file 1 [file e-68-0o900-sup1.cif]

##############################################################################
#                                                                            #
# This CIF contains the data in a paper accepted for publication in          #
# Acta Crystallographica Section E. It conforms to the requirements of       #
# Notes for Authors for Acta Crystallographica Section E, and has been       #
# peer reviewed under the auspices of the IUCr Commission on Journals.       #
#                                                                            #
# Full details of the Crystallographic Information File format               #
# are given in the paper "The Crystallographic Information File (CIF):       #
# a New Standard Archive File for Crystallography" by S. R. Hall, F. H.      #
# Allen and I. D. Brown [Acta Cryst. (1991), A47, 655-685].                  #
#                                                                            #
# The current version of the core CIF dictionary is obtainable from          #
# ftp://ftp.iucr.org/pub/cif_core.dic.                                       #
#                                                                            #
# Software is freely available for graphical display of the structure(s)     #
# in this CIF. For information consult the CIF software page                 #
# http://www.iucr.org/resources/cif/software.                                #
#                                                                            #
# This file may be used for bona fide research purposes within the           #
# scientific community so long as proper attribution is given to the journal # 
# article from which it was obtained.                                        #
#                                                                            #
##############################################################################
data_global
_audit_creation_method     SHELXL
_journal_date_recd_electronic     2011-12-14
_journal_date_accepted     2012-02-22
_journal_name_full     'Acta Crystallographica, Section E'
_journal_year     2012
_journal_volume     68
_journal_issue      3
_journal_page_first     o900
_journal_page_last     o900
_journal_paper_category     QO
_journal_paper_doi     10.1107/S1600536812008069
_journal_coeditor_code     GK2443
_publ_contact_author_name     'Gainsford, Graeme J.'
_publ_contact_author_address
;Industrial Research Limited
 PO Box 31-310
 Lower Hutt
 New Zealand
;
_publ_contact_author_email     g.gainsford@irl.cri.nz
_publ_contact_author_fax     '64(4)931 3142'
_publ_contact_author_phone     '64(4)931 3518'
_publ_section_title
;\
1<i>D</i>-1-<i>O</i>-<i>tert</i>-Butyldiphenylsilyl-2,3,6-<i>O</i>-\
tris(methoxymethylene)-<i>myo</i>-inositol 4,5-bis(dibenzylphosphate)
;
loop_
    _publ_author_name
    _publ_author_address
    'Anderson, Regan J.'
;
Industrial Research Limited
PO Box 31-310
Lower Hutt
New Zealand
;
    'Gainsford, Graeme J.'
;
Industrial Research Limited
PO Box 31-310
Lower Hutt
New Zealand
;
_publ_section_synopsis     .
data_I
_audit_creation_method     SHELXL-97
_chemical_name_systematic
;\
tetrabenzyl
(1<i>R</i>,2<i>R</i>,3<i>S</i>,4<i>R</i>,5<i>R</i>,6<i>S</i>)-4-(<i>tert</i>-
butyldiphenylsilyloxy)-3,5,6-tris(methoxymethoxy)cyclohexane-1,2-diyl
bisphosphate
;
_chemical_name_common
;
1D-1-<i>O</i>-<i>tert</i>-Butyldiphenylsilyl-2,3,6-<i>O</i>-
tris(methoxymethylene)-<i>myo</i>-inositol 4,5-bis(dibenzylphosphate)
;
_chemical_formula_moiety     'C56 H68 O15 P2 Si'
_chemical_formula_sum     'C56 H68 O15 P2 Si'
_chemical_formula_iupac     'C56 H68 O15 P2 Si'
_chemical_formula_weight     1071.13
_chemical_melting_point     ?
_symmetry_cell_setting     orthorhombic
_symmetry_space_group_name_H-M     'P 21 21 2'
_symmetry_space_group_name_Hall     'P 2 2ab'
loop_
    _symmetry_equiv_pos_as_xyz
    'x, y, z'
    '-x, -y, z'
    '-x+1/2, y+1/2, -z'
    'x+1/2, -y+1/2, -z'
_cell_length_a     10.4052(7)
_cell_length_b     53.019(3)
_cell_length_c     10.0786(6)
_cell_angle_alpha     90.00
_cell_angle_beta     90.00
_cell_angle_gamma     90.00
_cell_volume     5560.1(6)
_cell_formula_units_Z     4
_cell_measurement_reflns_used     9935
_cell_measurement_theta_min     2.26
_cell_measurement_theta_max     24.9
_cell_measurement_temperature     118(2)
_exptl_crystal_description     triangular
_exptl_crystal_colour     colourless
_exptl_crystal_size_max     0.50
_exptl_crystal_size_mid     0.42
_exptl_crystal_size_min     0.05
_exptl_crystal_density_diffrn     1.280
_exptl_crystal_density_meas     ?
_exptl_crystal_density_method     'not measured'
_exptl_crystal_F_000     2272
_exptl_absorpt_coefficient_mu     0.166
_exptl_absorpt_correction_type     multi-scan
_exptl_absorpt_process_details
;
[SADABS (Bruker, 2005); Blessing (1995)]
;
_exptl_absorpt_correction_T_min     0.600
_exptl_absorpt_correction_T_max     0.745
_exptl_special_details
;
1H NMR (500?MHz, CDCl3) \d 1.11 (s, 9H), 2.96 (s, 3H), 3.19 (dd, J = 2.1,
 10.0?Hz, 1H), 3.25 (s, 3H), 3.28 (t, J = 2.1?Hz, 1H), 3.38 (s, 3H), 3.86 (dd, J
 = 2.0, 9.7?Hz, 1H), 4.04 (d, J = 7.0?Hz, 1H), 4.19 (t, J = 9.6?Hz, 1H),
 4.27--4.34 (m, 2H), 4.52 (d, J = 6.4?Hz, 1H), 4.58 (d, J = 6.4?Hz, 1H),
 4.75--4.82 (m, 2H), 4.92 (dd, J = 6.5, 11.8?Hz, 1H), 4.97--5.11 (m, 7H), 5.14
 (dd, J = 7.4, 11.9?Hz, 1H), 7.20--7.31 (m, 20H), 7.36--7.45 (m, 6H), 7.69--7.70
 (m, 2H), 7.76--7.78 (m, 2H); 13C NMR (126?MHz, CDCl3) \d 19.2, 27.3, 55.6,
 55.7, 57.0, 69.1 (d, J = 4.4?Hz), 69.3 (d, J = 4.4?Hz), 69.4 (d, J = 5.4?Hz),
 69.5 (d, J = 5.2?Hz), 73.8, 74.2, 75.6, 75.9, 77.9, 78.6, 96.0, 97.4, 98.8,
 127.80, 127.84, 127.9, 128.0, 128.1, 128.2, 128.3, 128.4, 130.0, 130.1, 132.6,
 134.0, 135.9, 136.1, 136.26, 136.30, 136.4;
;
_diffrn_ambient_temperature     118(2)
_diffrn_radiation_type     MoK\a
_diffrn_radiation_wavelength     0.71073
_diffrn_radiation_source     'fine-focus sealed tube'
_diffrn_radiation_monochromator     graphite
_diffrn_measurement_device_type     'Bruker APEXII CCD'
_diffrn_measurement_method     '\f and \w scans'
_diffrn_detector_area_resol_mean     8.333
_diffrn_reflns_number     68347
_diffrn_reflns_av_R_equivalents     0.081
_diffrn_reflns_av_sigmaI/netI     0.0426
_diffrn_reflns_theta_min     2.54
_diffrn_reflns_theta_max     25.29
_diffrn_reflns_theta_full     25.29
_diffrn_measured_fraction_theta_max     0.821
_diffrn_measured_fraction_theta_full     0.821
_diffrn_reflns_limit_h_min     -12
_diffrn_reflns_limit_h_max     12
_diffrn_reflns_limit_k_min     -63
_diffrn_reflns_limit_k_max     62
_diffrn_reflns_limit_l_min     -11
_diffrn_reflns_limit_l_max     12
_diffrn_standards_number     0
_diffrn_standards_interval_count     .
_diffrn_standards_interval_time     .
_diffrn_standards_decay_%     ?
_refine_special_details
;
Refinement of <i>F</i>^2^ against ALL reflections. The weighted <i>R</i>-factor
<i>wR</i> and goodness of fit <i>S</i> are based on <i>F</i>^2^, conventional
<i>R</i>-factors <i>R</i> are based on <i>F</i>, with <i>F</i> set to zero for
negative <i>F</i>^2^. The threshold expression of <i>F</i>^2^ >
\s(<i>F</i>^2^) is used only for calculating <i>R</i>-factors(gt) <i>etc</i>.
and is not relevant to the choice of reflections for refinement.
<i>R</i>-factors based on <i>F</i>^2^ are statistically about twice as large
as those based on <i>F</i>, and <i>R</i>- factors based on ALL data will be
even larger.
;
_reflns_number_total     8042
_reflns_number_gt     7297
_reflns_threshold_expression     I>2sigma(I)
_refine_ls_structure_factor_coef     Fsqd
_refine_ls_matrix_type     full
_refine_ls_R_factor_all     0.0791
_refine_ls_R_factor_gt     0.0707
_refine_ls_wR_factor_gt     0.1754
_refine_ls_wR_factor_ref     0.1809
_refine_ls_goodness_of_fit_ref     1.044
_refine_ls_restrained_S_all     1.044
_refine_ls_number_reflns     8042
_refine_ls_number_parameters     655
_refine_ls_number_restraints     16
_refine_ls_hydrogen_treatment     mixed
_refine_ls_weighting_scheme     calc
_refine_ls_weighting_details
        'calc w=1/[\s^2^(Fo^2^)+(0.1107P)^2^+10.0351P] where P=(Fo^2^+2Fc^2^)/3'
_atom_sites_solution_hydrogens     geom
_atom_sites_solution_primary     direct
_atom_sites_solution_secondary     difmap
_refine_ls_shift/su_max     0.007
_refine_ls_shift/su_mean     0.000
_refine_diff_density_max     0.382
_refine_diff_density_min     -0.427
_refine_ls_extinction_method     none
_refine_ls_extinction_coef     ?
_refine_ls_abs_structure_details     'Flack (1983), 2324 Friedel pairs'
_refine_ls_abs_structure_Flack     0.12(15)
loop_
    _atom_type_symbol
    _atom_type_description
    _atom_type_scat_dispersion_real
    _atom_type_scat_dispersion_imag
    _atom_type_scat_source
    'C' 'C' 0.0033 0.0016
                         'International Tables Vol C Tables 4.2.6.8 and 6.1.1.4'
    'H' 'H' 0.0000 0.0000
                         'International Tables Vol C Tables 4.2.6.8 and 6.1.1.4'
    'O' 'O' 0.0106 0.0060
                         'International Tables Vol C Tables 4.2.6.8 and 6.1.1.4'
    'Si' 'Si' 0.0817 0.0704
                         'International Tables Vol C Tables 4.2.6.8 and 6.1.1.4'
    'P' 'P' 0.1023 0.0942
                         'International Tables Vol C Tables 4.2.6.8 and 6.1.1.4'
_computing_data_collection     'APEX2 (Bruker, 2005)'
_computing_cell_refinement     'SAINT (Bruker, 2005)'
_computing_data_reduction
;
SAINT (Bruker, 2005) and SADABS (Bruker, 2005)
;
_computing_structure_solution     'SHELXS97 (Sheldrick, 2008)'
_computing_structure_refinement     'SHELXL97 (Sheldrick, 2008)'
_computing_molecular_graphics
;
ORTEP-3 for Windows (Farrugia, 1997) and Mercury (Macrae <i>et al.</i>,
2008)
;
_computing_publication_material
;
SHELXL97 (Sheldrick, 2008) and PLATON (Spek, 2009)
;
loop_
    _atom_site_type_symbol
    _atom_site_label
    _atom_site_fract_x
    _atom_site_fract_y
    _atom_site_fract_z
    _atom_site_U_iso_or_equiv
    _atom_site_adp_type
    _atom_site_calc_flag
    _atom_site_refinement_flags
    _atom_site_occupancy
    _atom_site_symmetry_multiplicity
    _atom_site_disorder_assembly
    _atom_site_disorder_group
    P P1 0.51021(15) 0.30563(3) 0.81745(14) 0.0248(3) Uani d . 1 1 . .
    P P2 0.68940(14) 0.37535(3) 0.89914(14) 0.0218(3) Uani d . 1 1 A .
    Si Si1 0.22969(15) 0.42782(3) 0.40560(16) 0.0236(3) Uani d . 1 1 . .
    O O1 0.5361(4) 0.32847(7) 0.7182(4) 0.0238(8) Uani d . 1 1 . .
    O O2 0.4477(4) 0.31308(7) 0.9399(4) 0.0300(9) Uani d . 1 1 . .
    O O3 0.4419(5) 0.28550(7) 0.7295(4) 0.0340(10) Uani d . 1 1 . .
    O O4 0.6450(4) 0.29329(7) 0.8285(4) 0.0263(9) Uani d . 1 1 . .
    O O5 0.5440(3) 0.37372(7) 0.8640(3) 0.0220(8) Uani d . 1 1 . .
    O O6 0.7822(3) 0.36617(7) 0.8036(4) 0.0270(8) Uani d . 1 1 . .
    O O7 0.7058(4) 0.40374(8) 0.9378(4) 0.0362(10) Uani d . 1 1 . .
    O O8 0.6963(4) 0.36004(7) 1.0325(4) 0.0271(9) Uani d . 1 1 . .
    O O9 0.4538(4) 0.41785(7) 0.7376(4) 0.0237(8) Uani d . 1 1 . .
    O O10 0.3178(4) 0.44486(7) 0.8584(5) 0.0381(11) Uani d . 1 1 . .
    O O11 0.2570(4) 0.41287(7) 0.5474(4) 0.0227(8) Uani d . 1 1 . .
    O O12 0.1881(4) 0.36476(7) 0.6405(4) 0.0262(8) Uani d . 1 1 . .
    O O13 0.0361(4) 0.33465(8) 0.5734(4) 0.0357(10) Uani d . 1 1 . .
    O O14 0.3313(4) 0.32276(7) 0.5353(4) 0.0226(8) Uani d . 1 1 . .
    O O15 0.3933(6) 0.31597(8) 0.3167(5) 0.0481(13) Uani d . 1 1 . .
    C C1 0.4384(5) 0.34754(9) 0.7015(5) 0.0206(11) Uani d . 1 1 . .
    H H1 0.3666 0.3447 0.7657 0.025 Uiso calc R 1 1 . .
    C C2 0.5002(5) 0.37315(10) 0.7267(5) 0.0197(10) Uani d . 1 1 . .
    H H2 0.5737 0.3760 0.6646 0.024 Uiso calc R 1 1 . .
    C C3 0.3976(5) 0.39422(9) 0.7101(5) 0.0203(11) Uani d . 1 1 . .
    H H3 0.3243 0.3911 0.7722 0.024 Uiso calc R 1 1 . .
    C C4 0.3498(5) 0.39319(10) 0.5663(5) 0.0220(11) Uani d . 1 1 . .
    H H4 0.4234 0.3954 0.5035 0.026 Uiso calc R 1 1 . .
    C C5 0.2870(5) 0.36739(10) 0.5453(5) 0.0209(11) Uani d . 1 1 . .
    H H5 0.2495 0.3665 0.4541 0.025 Uiso calc R 1 1 . .
    C C6 0.3886(5) 0.34639(9) 0.5621(6) 0.0223(11) Uani d . 1 1 . .
    H H6 0.4610 0.3493 0.4987 0.027 Uiso calc R 1 1 . .
    C C7 0.7482(6) 0.30298(11) 0.9161(7) 0.0331(13) Uani d . 1 1 . .
    H H7A 0.7143 0.3054 1.0070 0.040 Uiso calc R 1 1 . .
    H H7B 0.7788 0.3195 0.8828 0.040 Uiso calc R 1 1 . .
    C C8 0.8564(5) 0.28471(10) 0.9188(5) 0.0215(11) Uani d . 1 1 . .
    C C9 0.8509(6) 0.26185(10) 0.8541(6) 0.0288(13) Uani d . 1 1 . .
    H H9 0.7764 0.2573 0.8053 0.035 Uiso calc R 1 1 . .
    C C10 0.9577(6) 0.24519(11) 0.8609(6) 0.0318(14) Uani d . 1 1 . .
    H H10 0.9551 0.2294 0.8168 0.038 Uiso calc R 1 1 . .
    C C11 1.0667(7) 0.25229(14) 0.9332(6) 0.0375(15) Uani d . 1 1 . .
    H H11 1.1381 0.2412 0.9381 0.045 Uiso calc R 1 1 . .
    C C12 1.0715(6) 0.27491(14) 0.9963(7) 0.0364(15) Uani d . 1 1 . .
    H H12 1.1467 0.2798 1.0432 0.044 Uiso calc R 1 1 . .
    C C13 0.9633(6) 0.29117(11) 0.9915(6) 0.0292(13) Uani d . 1 1 . .
    H H13 0.9647 0.3067 1.0388 0.035 Uiso calc R 1 1 . .
    C C14 0.3399(6) 0.27005(12) 0.7774(6) 0.0347(14) Uani d . 1 1 . .
    H H14A 0.2628 0.2805 0.7936 0.042 Uiso calc R 1 1 . .
    H H14B 0.3654 0.2622 0.8624 0.042 Uiso calc R 1 1 . .
    C C15 0.3096(7) 0.25028(12) 0.6794(6) 0.0352(14) Uani d . 1 1 . .
    C C16 0.2071(7) 0.25236(12) 0.5926(7) 0.0437(16) Uani d . 1 1 . .
    H H16 0.1503 0.2663 0.5990 0.052 Uiso calc R 1 1 . .
    C C17 0.1871(7) 0.23391(14) 0.4957(7) 0.0407(16) Uani d . 1 1 . .
    H H17 0.1186 0.2357 0.4340 0.049 Uiso calc R 1 1 . .
    C C18 0.2662(8) 0.21320(13) 0.4893(6) 0.0450(18) Uani d . 1 1 . .
    H H18 0.2510 0.2006 0.4242 0.054 Uiso calc R 1 1 . .
    C C19 0.3641(9) 0.21062(13) 0.5739(7) 0.050(2) Uani d . 1 1 . .
    H H19 0.4165 0.1960 0.5692 0.060 Uiso calc R 1 1 . .
    C C20 0.3909(7) 0.22900(12) 0.6690(7) 0.0392(15) Uani d . 1 1 . .
    H H20 0.4630 0.2272 0.7261 0.047 Uiso calc R 1 1 . .
    C C21 0.5946(6) 0.36118(14) 1.1330(6) 0.0356(15) Uani d . 1 1 A .
    H H21A 0.5268 0.3730 1.1038 0.043 Uiso calc R 1 1 . .
    H H21B 0.5552 0.3443 1.1434 0.043 Uiso calc R 1 1 . .
    C C22 0.6467(6) 0.36949(11) 1.2602(6) 0.0329(14) Uiso d . 1 1 . .
    C C23 0.6542(6) 0.39494(12) 1.2917(6) 0.0306(13) Uani d . 1 1 A .
    H H23 0.6206 0.4071 1.2316 0.037 Uiso calc R 1 1 . .
    C C24 0.7104(6) 0.40299(13) 1.4099(7) 0.0382(14) Uani d . 1 1 . .
    H H24 0.7149 0.4204 1.4309 0.046 Uiso calc R 1 1 A .
    C C25 0.7593(6) 0.38516(13) 1.4959(6) 0.0340(14) Uani d . 1 1 A .
    H H25 0.7990 0.3905 1.5760 0.041 Uiso calc R 1 1 . .
    C C26 0.7520(6) 0.35983(13) 1.4681(7) 0.0368(15) Uani d . 1 1 . .
    H H26 0.7836 0.3479 1.5304 0.044 Uiso calc R 1 1 A .
    C C27 0.6984(6) 0.35154(12) 1.3492(6) 0.0329(14) Uani d . 1 1 A .
    H H27 0.6966 0.3341 1.3282 0.039 Uiso calc R 1 1 . .
    C C35 0.4252(6) 0.42804(12) 0.8605(7) 0.0353(15) Uani d . 1 1 . .
    H H35A 0.5014 0.4373 0.8938 0.042 Uiso calc R 1 1 . .
    H H35B 0.4069 0.4141 0.9233 0.042 Uiso calc R 1 1 . .
    C C36 0.1951(7) 0.43296(13) 0.8674(7) 0.0409(16) Uani d . 1 1 . .
    H H36A 0.1874 0.4202 0.7976 0.061 Uiso calc R 1 1 . .
    H H36B 0.1274 0.4456 0.8563 0.061 Uiso calc R 1 1 . .
    H H36C 0.1862 0.4249 0.9544 0.061 Uiso calc R 1 1 . .
    C C37 0.3809(6) 0.44399(10) 0.3504(6) 0.0283(13) Uani d . 1 1 . .
    C C38 0.4702(6) 0.45191(12) 0.4419(6) 0.0343(14) Uani d . 1 1 . .
    H H38 0.4585 0.4478 0.5328 0.041 Uiso calc R 1 1 . .
    C C39 0.5775(7) 0.46586(13) 0.4043(8) 0.0456(17) Uani d . 1 1 . .
    H H39 0.6381 0.4710 0.4693 0.055 Uiso calc R 1 1 . .
    C C40 0.5963(7) 0.47231(14) 0.2713(7) 0.0449(17) Uani d . 1 1 . .
    H H40 0.6705 0.4815 0.2448 0.054 Uiso calc R 1 1 . .
    C C41 0.5031(9) 0.46498(12) 0.1769(8) 0.054(2) Uani d . 1 1 . .
    H H41 0.5122 0.4696 0.0863 0.064 Uiso calc R 1 1 . .
    C C42 0.4002(8) 0.45125(12) 0.2175(6) 0.0393(16) Uani d . 1 1 . .
    H H42 0.3384 0.4463 0.1533 0.047 Uiso calc R 1 1 . .
    C C43 0.1779(6) 0.40495(11) 0.2738(5) 0.0254(12) Uani d . 1 1 . .
    C C44 0.2746(6) 0.39225(11) 0.1977(6) 0.0305(13) Uani d . 1 1 . .
    H H44 0.3629 0.3959 0.2118 0.037 Uiso calc R 1 1 . .
    C C45 0.2382(7) 0.37443(12) 0.1024(7) 0.0429(16) Uani d . 1 1 . .
    H H45 0.3024 0.3664 0.0502 0.052 Uiso calc R 1 1 . .
    C C46 0.1120(6) 0.36830(13) 0.0831(7) 0.0369(14) Uani d . 1 1 . .
    H H46 0.0895 0.3561 0.0179 0.044 Uiso calc R 1 1 . .
    C C47 0.0168(7) 0.37972(14) 0.1580(8) 0.0475(18) Uani d . 1 1 . .
    H H47 -0.0709 0.3753 0.1454 0.057 Uiso calc R 1 1 . .
    C C48 0.0506(6) 0.39768(12) 0.2512(6) 0.0346(14) Uani d . 1 1 . .
    H H48 -0.0155 0.4054 0.3020 0.042 Uiso calc R 1 1 . .
    C C49 0.1022(7) 0.45170(11) 0.4550(7) 0.0361(15) Uani d . 1 1 . .
    C C50 0.1681(7) 0.47292(12) 0.5370(7) 0.0394(15) Uani d . 1 1 . .
    H H50A 0.1029 0.4848 0.5690 0.059 Uiso calc R 1 1 . .
    H H50B 0.2299 0.4819 0.4808 0.059 Uiso calc R 1 1 . .
    H H50C 0.2131 0.4655 0.6129 0.059 Uiso calc R 1 1 . .
    C C51 -0.0050(7) 0.44043(13) 0.5350(8) 0.0434(17) Uani d . 1 1 . .
    H H51A -0.0694 0.4534 0.5541 0.065 Uiso calc R 1 1 . .
    H H51B 0.0294 0.4338 0.6186 0.065 Uiso calc R 1 1 . .
    H H51C -0.0450 0.4267 0.4847 0.065 Uiso calc R 1 1 . .
    C C52 0.0453(9) 0.46379(14) 0.3285(8) 0.058(2) Uani d . 1 1 . .
    H H52A 0.1152 0.4697 0.2714 0.086 Uiso calc R 1 1 . .
    H H52B -0.0095 0.4781 0.3533 0.086 Uiso calc R 1 1 . .
    H H52C -0.0060 0.4512 0.2806 0.086 Uiso calc R 1 1 . .
    C C53 0.0641(6) 0.36038(11) 0.5964(7) 0.0362(15) Uani d . 1 1 . .
    H H53A 0.0504 0.3699 0.5131 0.043 Uiso calc R 1 1 . .
    H H53B 0.0030 0.3670 0.6631 0.043 Uiso calc R 1 1 . .
    C C54 0.0393(9) 0.32090(13) 0.6974(8) 0.055(2) Uani d . 1 1 . .
    H H54A 0.1287 0.3179 0.7232 0.083 Uiso calc R 1 1 . .
    H H54B -0.0051 0.3047 0.6865 0.083 Uiso calc R 1 1 . .
    H H54C -0.0037 0.3308 0.7665 0.083 Uiso calc R 1 1 . .
    C C55 0.4009(7) 0.30731(12) 0.4478(6) 0.0356(15) Uani d . 1 1 . .
    H H55A 0.4920 0.3069 0.4758 0.043 Uiso calc R 1 1 . .
    H H55B 0.3668 0.2899 0.4525 0.043 Uiso calc R 1 1 . .
    C C56 0.2721(8) 0.31194(13) 0.2592(7) 0.060(2) Uani d . 1 1 . .
    H H56A 0.2408 0.2951 0.2835 0.089 Uiso calc R 1 1 . .
    H H56B 0.2792 0.3131 0.1624 0.089 Uiso calc R 1 1 . .
    H H56C 0.2117 0.3247 0.2914 0.089 Uiso calc R 1 1 . .
    C C28A 0.8291(8) 0.41653(17) 0.9201(10) 0.0511(10) Uiso d PRD 0.649(7) 1 A 1
    H H28A 0.8995 0.4050 0.8941 0.077 Uiso d PRD 0.649(7) 1 A 1
    H H28B 0.8310 0.4188 1.0176 0.077 Uiso d PRD 0.649(7) 1 A 1
    C C30A 0.7303(12) 0.4523(2) 0.7929(11) 0.0511(10) Uiso d PGD 0.649(7) 1 A 1
    H H30A 0.7042 0.4409 0.7255 0.077 Uiso calc PR 0.649(7) 1 A 1
    C C31A 0.7039(12) 0.47780(19) 0.7838(12) 0.0511(10) Uiso d PD 0.649(7) 1 A 1
    H H31A 0.6531 0.4835 0.7115 0.077 Uiso calc PR 0.649(7) 1 A 1
    C C32A 0.7474(12) 0.4954(2) 0.8739(11) 0.0511(10) Uiso d PD 0.649(7) 1 A 1
    H H32A 0.7292 0.5128 0.8617 0.077 Uiso calc PR 0.649(7) 1 A 1
    C C33A 0.8183(13) 0.48738(19) 0.9826(12) 0.0511(10) Uiso d PD 0.649(7) 1 A 1
    H H33A 0.8490 0.4990 1.0471 0.077 Uiso calc PR 0.649(7) 1 A 1
    C C34A 0.8425(11) 0.46165(17) 0.9935(10) 0.0511(10) Uiso d PD 0.649(7) 1 A 1
    H H34A 0.8933 0.4559 1.0658 0.077 Uiso calc PR 0.649(7) 1 A 1
    C C29A 0.7966(11) 0.44406(17) 0.9048(10) 0.0511(10) Uiso d PRD 0.649(7) 1 A
                                                                               1
    C C28B 0.773(2) 0.4201(4) 0.834(2) 0.0511(10) Uiso d PD 0.351(7) 1 A 2
    H H28C 0.862(10) 0.413(4) 0.83(3) 0.077 Uiso d PD 0.351(7) 1 A 2
    H H28D 0.701(17) 0.418(5) 0.77(2) 0.077 Uiso d PD 0.351(7) 1 A 2
    C C30B 0.715(2) 0.4629(3) 0.811(2) 0.0511(10) Uiso d PGD 0.351(7) 1 A 2
    H H30B 0.6721 0.4568 0.7345 0.077 Uiso calc PR 0.351(7) 1 A 2
    C C31B 0.700(2) 0.4885(3) 0.843(2) 0.0511(10) Uiso d PD 0.351(7) 1 A 2
    H H31B 0.6461 0.5000 0.7964 0.077 Uiso calc PR 0.351(7) 1 A 2
    C C32B 0.776(2) 0.4946(4) 0.952(2) 0.0511(10) Uiso d PD 0.351(7) 1 A 2
    H H32B 0.7751 0.5119 0.9761 0.077 Uiso calc PR 0.351(7) 1 A 2
    C C33B 0.851(2) 0.4793(3) 1.032(2) 0.0511(10) Uiso d PD 0.351(7) 1 A 2
    H H33B 0.8922 0.4853 1.1097 0.077 Uiso calc PR 0.351(7) 1 A 2
    C C34B 0.864(2) 0.4544(3) 0.989(2) 0.0511(10) Uiso d PD 0.351(7) 1 A 2
    H H34B 0.9230 0.4434 1.0307 0.077 Uiso calc PR 0.351(7) 1 A 2
    C C29B 0.788(3) 0.4460(4) 0.884(2) 0.0511(10) Uiso d PD 0.351(7) 1 A 2
loop_
    _atom_site_aniso_label
    _atom_site_aniso_U_11
    _atom_site_aniso_U_22
    _atom_site_aniso_U_33
    _atom_site_aniso_U_12
    _atom_site_aniso_U_13
    _atom_site_aniso_U_23
    P1 0.0329(8) 0.0219(6) 0.0197(7) 0.0017(6) -0.0025(6) 0.0005(6)
    P2 0.0250(7) 0.0244(7) 0.0161(6) -0.0008(5) -0.0038(6) 0.0005(5)
    Si1 0.0236(7) 0.0250(7) 0.0223(7) 0.0031(6) -0.0054(6) 0.0032(6)
    O1 0.029(2) 0.0209(18) 0.0217(19) 0.0122(16) 0.0082(17) 0.0038(15)
    O2 0.041(2) 0.031(2) 0.0181(19) 0.0073(18) 0.0021(17) -0.0038(16)
    O3 0.052(3) 0.0198(19) 0.030(2) -0.0074(18) 0.000(2) -0.0065(17)
    O4 0.026(2) 0.0252(19) 0.028(2) 0.0110(15) 0.0055(17) 0.0037(16)
    O5 0.0150(18) 0.033(2) 0.0177(18) 0.0020(16) -0.0040(14) -0.0053(15)
    O6 0.0120(18) 0.039(2) 0.030(2) 0.0025(15) -0.0044(16) -0.0010(17)
    O7 0.038(3) 0.030(2) 0.040(3) -0.0069(19) -0.001(2) -0.0041(18)
    O8 0.0147(19) 0.037(2) 0.030(2) 0.0088(16) 0.0029(17) 0.0048(17)
    O9 0.027(2) 0.0217(18) 0.0223(19) -0.0024(15) 0.0008(16) -0.0016(15)
    O10 0.032(2) 0.025(2) 0.057(3) 0.0063(18) 0.008(2) -0.0066(19)
    O11 0.0223(19) 0.027(2) 0.0189(18) 0.0041(16) -0.0114(16) 0.0016(15)
    O12 0.0164(18) 0.033(2) 0.029(2) 0.0001(16) -0.0016(16) 0.0069(16)
    O13 0.032(2) 0.037(2) 0.038(3) 0.0005(19) 0.012(2) -0.0053(19)
    O14 0.021(2) 0.0236(18) 0.0230(19) -0.0028(15) -0.0038(16) -0.0062(15)
    O15 0.086(4) 0.032(2) 0.026(2) -0.013(2) -0.012(3) -0.0082(19)
    C1 0.023(3) 0.021(3) 0.017(3) 0.003(2) -0.005(2) 0.004(2)
    C2 0.014(2) 0.031(3) 0.014(2) 0.004(2) 0.000(2) 0.003(2)
    C3 0.021(3) 0.022(2) 0.018(3) 0.001(2) -0.002(2) 0.000(2)
    C4 0.019(3) 0.022(3) 0.025(3) 0.000(2) 0.004(2) 0.003(2)
    C5 0.014(2) 0.027(3) 0.022(3) 0.003(2) 0.004(2) 0.005(2)
    C6 0.024(3) 0.014(2) 0.028(3) 0.004(2) 0.001(2) 0.001(2)
    C7 0.035(3) 0.026(3) 0.039(3) -0.007(2) -0.002(3) -0.003(3)
    C8 0.017(2) 0.027(3) 0.021(3) -0.001(2) -0.002(2) 0.003(2)
    C9 0.028(3) 0.024(3) 0.034(3) -0.001(2) 0.001(2) -0.001(2)
    C10 0.023(3) 0.036(3) 0.036(3) 0.007(2) 0.011(2) 0.002(3)
    C11 0.038(4) 0.054(4) 0.021(3) 0.008(3) -0.005(3) 0.014(3)
    C12 0.013(3) 0.061(4) 0.035(3) -0.001(3) -0.002(2) 0.015(3)
    C13 0.027(3) 0.035(3) 0.026(3) -0.003(2) -0.003(2) -0.001(2)
    C14 0.038(4) 0.043(3) 0.023(3) -0.017(3) -0.006(3) -0.003(3)
    C15 0.039(4) 0.037(3) 0.030(3) -0.014(3) -0.001(3) -0.005(3)
    C16 0.050(4) 0.033(3) 0.048(4) -0.006(3) 0.010(4) -0.008(3)
    C17 0.038(4) 0.059(4) 0.026(3) -0.006(3) -0.002(3) -0.003(3)
    C18 0.070(5) 0.041(4) 0.024(3) -0.018(3) -0.017(3) -0.011(3)
    C19 0.082(6) 0.031(3) 0.036(4) -0.008(4) 0.009(4) -0.001(3)
    C20 0.046(4) 0.037(3) 0.034(4) 0.000(3) -0.007(3) 0.005(3)
    C21 0.022(3) 0.064(4) 0.020(3) -0.007(3) 0.011(2) 0.000(3)
    C23 0.025(3) 0.048(3) 0.019(3) 0.003(3) -0.008(2) 0.004(3)
    C24 0.034(3) 0.047(4) 0.033(3) 0.000(3) 0.000(3) -0.010(3)
    C25 0.023(3) 0.059(4) 0.021(3) -0.005(3) -0.011(2) 0.001(3)
    C26 0.022(3) 0.053(4) 0.036(4) 0.003(3) 0.001(3) 0.005(3)
    C27 0.029(3) 0.043(3) 0.027(3) -0.004(3) 0.013(3) 0.005(3)
    C35 0.030(3) 0.030(3) 0.045(4) 0.004(3) -0.018(3) -0.020(3)
    C36 0.043(4) 0.043(4) 0.037(4) -0.001(3) 0.001(3) -0.005(3)
    C37 0.025(3) 0.027(3) 0.033(3) -0.002(2) -0.004(3) 0.011(2)
    C38 0.038(4) 0.035(3) 0.030(3) 0.006(3) -0.007(3) -0.008(3)
    C39 0.037(4) 0.044(4) 0.056(5) -0.015(3) -0.010(4) 0.000(3)
    C40 0.043(4) 0.047(4) 0.045(4) -0.018(3) 0.004(3) -0.001(3)
    C41 0.086(6) 0.035(3) 0.040(4) -0.005(4) 0.023(4) 0.004(3)
    C42 0.065(5) 0.030(3) 0.022(3) -0.006(3) -0.008(3) -0.002(2)
    C43 0.025(3) 0.035(3) 0.016(3) -0.005(2) -0.011(2) 0.004(2)
    C44 0.035(3) 0.031(3) 0.025(3) 0.000(2) -0.002(3) -0.002(2)
    C45 0.049(4) 0.033(3) 0.047(4) 0.002(3) -0.012(3) -0.014(3)
    C46 0.033(3) 0.045(4) 0.033(3) -0.007(3) 0.000(3) -0.006(3)
    C47 0.031(4) 0.055(4) 0.056(5) -0.005(3) -0.009(3) -0.012(3)
    C48 0.027(3) 0.051(4) 0.026(3) -0.012(3) 0.008(3) -0.003(3)
    C49 0.039(4) 0.027(3) 0.042(4) 0.011(3) -0.016(3) -0.003(3)
    C50 0.041(4) 0.039(3) 0.039(4) 0.002(3) 0.001(3) -0.007(3)
    C51 0.027(3) 0.046(4) 0.056(4) 0.002(3) 0.013(3) -0.012(3)
    C52 0.083(6) 0.045(4) 0.045(4) 0.032(4) -0.006(4) 0.006(3)
    C53 0.028(3) 0.031(3) 0.049(4) 0.004(2) -0.015(3) 0.014(3)
    C54 0.075(6) 0.028(3) 0.063(5) -0.013(3) 0.011(5) 0.020(3)
    C55 0.060(4) 0.026(3) 0.021(3) 0.011(3) 0.004(3) -0.003(2)
    C56 0.095(7) 0.046(4) 0.037(4) 0.006(4) -0.036(4) -0.016(3)
_geom_special_details
;
 All esds (except the esd in the dihedral angle between two l.s. planes)
 are estimated using the full covariance matrix.  The cell esds are taken
 into account individually in the estimation of esds in distances, angles
 and torsion angles; correlations between esds in cell parameters are only
 used when they are defined by crystal symmetry.  An approximate (isotropic)
 treatment of cell esds is used for estimating esds involving l.s. planes.
;
loop_
    _geom_bond_atom_site_label_1
    _geom_bond_atom_site_label_2
    _geom_bond_site_symmetry_2
    _geom_bond_distance
    _geom_bond_publ_flag
    P1 O2 . 1.450(4) ?
    P1 O4 . 1.552(4) ?
    P1 O3 . 1.559(4) ?
    P1 O1 . 1.593(4) ?
    P2 O6 . 1.448(4) ?
    P2 O5 . 1.556(4) ?
    P2 O7 . 1.564(4) ?
    P2 O8 . 1.571(4) ?
    Si1 O11 . 1.659(4) ?
    Si1 C37 . 1.876(6) ?
    Si1 C43 . 1.878(6) ?
    Si1 C49 . 1.900(7) ?
    O1 C1 . 1.445(6) ?
    O3 C14 . 1.425(7) ?
    O4 C7 . 1.482(7) ?
    O5 C2 . 1.458(6) ?
    O7 C28A . 1.461(10) ?
    O7 C28B . 1.53(2) ?
    O8 C21 . 1.467(7) ?
    O9 C35 . 1.384(7) ?
    O9 C3 . 1.410(6) ?
    O10 C36 . 1.427(8) ?
    O10 C35 . 1.430(7) ?
    O11 C4 . 1.434(6) ?
    O12 C53 . 1.384(7) ?
    O12 C5 . 1.415(6) ?
    O13 C53 . 1.414(7) ?
    O13 C54 . 1.448(9) ?
    O14 C55 . 1.404(7) ?
    O14 C6 . 1.414(6) ?
    O15 C55 . 1.401(8) ?
    O15 C56 . 1.405(9) ?
    C1 C6 . 1.498(7) ?
    C1 C2 . 1.524(7) ?
    C1 H1 . 1.0000 ?
    C2 C3 . 1.554(7) ?
    C2 H2 . 1.0000 ?
    C3 C4 . 1.533(7) ?
    C3 H3 . 1.0000 ?
    C4 C5 . 1.531(7) ?
    C4 H4 . 1.0000 ?
    C5 C6 . 1.545(7) ?
    C5 H5 . 1.0000 ?
    C6 H6 . 1.0000 ?
    C7 C8 . 1.486(8) ?
    C7 H7A . 0.9900 ?
    C7 H7B . 0.9900 ?
    C8 C13 . 1.375(8) ?
    C8 C9 . 1.378(8) ?
    C9 C10 . 1.421(8) ?
    C9 H9 . 0.9500 ?
    C10 C11 . 1.399(9) ?
    C10 H10 . 0.9500 ?
    C11 C12 . 1.359(10) ?
    C11 H11 . 0.9500 ?
    C12 C13 . 1.419(9) ?
    C12 H12 . 0.9500 ?
    C13 H13 . 0.9500 ?
    C14 C15 . 1.474(8) ?
    C14 H14A . 0.9900 ?
    C14 H14B . 0.9900 ?
    C15 C16 . 1.384(10) ?
    C15 C20 . 1.414(10) ?
    C16 C17 . 1.398(9) ?
    C16 H16 . 0.9500 ?
    C17 C18 . 1.374(11) ?
    C17 H17 . 0.9500 ?
    C18 C19 . 1.336(11) ?
    C18 H18 . 0.9500 ?
    C19 C20 . 1.395(9) ?
    C19 H19 . 0.9500 ?
    C20 H20 . 0.9500 ?
    C21 C22 . 1.460(9) ?
    C21 H21A . 0.9900 ?
    C21 H21B . 0.9900 ?
    C22 C23 . 1.388(9) ?
    C22 C27 . 1.415(9) ?
    C23 C24 . 1.395(9) ?
    C23 H23 . 0.9500 ?
    C24 C25 . 1.380(9) ?
    C24 H24 . 0.9500 ?
    C25 C26 . 1.374(10) ?
    C25 H25 . 0.9500 ?
    C26 C27 . 1.393(9) ?
    C26 H26 . 0.9500 ?
    C27 H27 . 0.9500 ?
    C35 H35A . 0.9900 ?
    C35 H35B . 0.9900 ?
    C36 H36A . 0.9800 ?
    C36 H36B . 0.9800 ?
    C36 H36C . 0.9800 ?
    C37 C38 . 1.375(9) ?
    C37 C42 . 1.407(9) ?
    C38 C39 . 1.391(10) ?
    C38 H38 . 0.9500 ?
    C39 C40 . 1.397(11) ?
    C39 H39 . 0.9500 ?
    C40 C41 . 1.413(11) ?
    C40 H40 . 0.9500 ?
    C41 C42 . 1.357(11) ?
    C41 H41 . 0.9500 ?
    C42 H42 . 0.9500 ?
    C43 C48 . 1.399(8) ?
    C43 C44 . 1.433(9) ?
    C44 C45 . 1.399(9) ?
    C44 H44 . 0.9500 ?
    C45 C46 . 1.367(10) ?
    C45 H45 . 0.9500 ?
    C46 C47 . 1.385(10) ?
    C46 H46 . 0.9500 ?
    C47 C48 . 1.383(9) ?
    C47 H47 . 0.9500 ?
    C48 H48 . 0.9500 ?
    C49 C51 . 1.501(10) ?
    C49 C52 . 1.544(10) ?
    C49 C50 . 1.556(9) ?
    C50 H50A . 0.9800 ?
    C50 H50B . 0.9800 ?
    C50 H50C . 0.9800 ?
    C51 H51A . 0.9800 ?
    C51 H51B . 0.9800 ?
    C51 H51C . 0.9800 ?
    C52 H52A . 0.9800 ?
    C52 H52B . 0.9800 ?
    C52 H52C . 0.9800 ?
    C53 H53A . 0.9900 ?
    C53 H53B . 0.9900 ?
    C54 H54A . 0.9800 ?
    C54 H54B . 0.9800 ?
    C54 H54C . 0.9800 ?
    C55 H55A . 0.9900 ?
    C55 H55B . 0.9900 ?
    C56 H56A . 0.9800 ?
    C56 H56B . 0.9800 ?
    C56 H56C . 0.9800 ?
    C28A C29A . 1.506(13) ?
    C28A H28A . 0.9899 ?
    C28A H28B . 0.9900 ?
    C30A C31A . 1.381(9) ?
    C30A C29A . 1.393(9) ?
    C30A H30A . 0.9500 ?
    C31A C32A . 1.379(9) ?
    C31A H31A . 0.9500 ?
    C32A C33A . 1.388(9) ?
    C32A H32A . 0.9500 ?
    C33A C34A . 1.392(9) ?
    C33A H33A . 0.9500 ?
    C34A C29A . 1.3771 ?
    C34A H34A . 0.9500 ?
    C28B C29B . 1.47(3) ?
    C28B H28C . 0.99(3) ?
    C28B H28D . 0.99(3) ?
    C30B C29B . 1.391(10) ?
    C30B C31B . 1.401(10) ?
    C30B H30B . 0.9500 ?
    C31B C32B . 1.393(10) ?
    C31B H31B . 0.9500 ?
    C32B C33B . 1.387(10) ?
    C32B H32B . 0.9500 ?
    C33B C34B . 1.392(10) ?
    C33B H33B . 0.9500 ?
    C34B C29B . 1.389(10) ?
    C34B H34B . 0.9500 ?
loop_
    _geom_angle_atom_site_label_1
    _geom_angle_atom_site_label_2
    _geom_angle_atom_site_label_3
    _geom_angle_site_symmetry_1
    _geom_angle_site_symmetry_3
    _geom_angle
    _geom_angle_publ_flag
    O2 P1 O4 . . 117.3(2) ?
    O2 P1 O3 . . 117.8(3) ?
    O4 P1 O3 . . 99.4(2) ?
    O2 P1 O1 . . 113.8(2) ?
    O4 P1 O1 . . 102.3(2) ?
    O3 P1 O1 . . 103.9(2) ?
    O6 P2 O5 . . 118.6(2) ?
    O6 P2 O7 . . 114.6(2) ?
    O5 P2 O7 . . 102.5(2) ?
    O6 P2 O8 . . 111.4(2) ?
    O5 P2 O8 . . 102.1(2) ?
    O7 P2 O8 . . 106.2(2) ?
    O11 Si1 C37 . . 109.3(2) ?
    O11 Si1 C43 . . 110.5(2) ?
    C37 Si1 C43 . . 109.0(3) ?
    O11 Si1 C49 . . 102.3(3) ?
    C37 Si1 C49 . . 111.0(3) ?
    C43 Si1 C49 . . 114.5(3) ?
    C1 O1 P1 . . 119.1(3) ?
    C14 O3 P1 . . 122.7(4) ?
    C7 O4 P1 . . 123.5(4) ?
    C2 O5 P2 . . 121.4(3) ?
    C28A O7 P2 . . 120.8(4) ?
    C28B O7 P2 . . 115.3(9) ?
    C21 O8 P2 . . 122.5(4) ?
    C35 O9 C3 . . 115.7(5) ?
    C36 O10 C35 . . 115.0(5) ?
    C4 O11 Si1 . . 125.3(3) ?
    C53 O12 C5 . . 118.5(5) ?
    C53 O13 C54 . . 109.8(5) ?
    C55 O14 C6 . . 114.8(5) ?
    C55 O15 C56 . . 113.0(6) ?
    O1 C1 C6 . . 108.9(4) ?
    O1 C1 C2 . . 107.9(4) ?
    C6 C1 C2 . . 109.8(4) ?
    O1 C1 H1 . . 110.1 ?
    C6 C1 H1 . . 110.1 ?
    C2 C1 H1 . . 110.1 ?
    O5 C2 C1 . . 108.0(4) ?
    O5 C2 C3 . . 107.6(4) ?
    C1 C2 C3 . . 109.4(4) ?
    O5 C2 H2 . . 110.6 ?
    C1 C2 H2 . . 110.6 ?
    C3 C2 H2 . . 110.6 ?
    O9 C3 C4 . . 110.6(4) ?
    O9 C3 C2 . . 109.5(4) ?
    C4 C3 C2 . . 107.4(4) ?
    O9 C3 H3 . . 109.8 ?
    C4 C3 H3 . . 109.8 ?
    C2 C3 H3 . . 109.8 ?
    O11 C4 C5 . . 110.1(4) ?
    O11 C4 C3 . . 108.5(4) ?
    C5 C4 C3 . . 107.5(4) ?
    O11 C4 H4 . . 110.2 ?
    C5 C4 H4 . . 110.2 ?
    C3 C4 H4 . . 110.2 ?
    O12 C5 C4 . . 107.8(4) ?
    O12 C5 C6 . . 110.7(4) ?
    C4 C5 C6 . . 109.7(4) ?
    O12 C5 H5 . . 109.6 ?
    C4 C5 H5 . . 109.6 ?
    C6 C5 H5 . . 109.6 ?
    O14 C6 C1 . . 111.2(4) ?
    O14 C6 C5 . . 109.2(4) ?
    C1 C6 C5 . . 108.1(4) ?
    O14 C6 H6 . . 109.5 ?
    C1 C6 H6 . . 109.5 ?
    C5 C6 H6 . . 109.5 ?
    O4 C7 C8 . . 109.5(4) ?
    O4 C7 H7A . . 109.8 ?
    C8 C7 H7A . . 109.8 ?
    O4 C7 H7B . . 109.8 ?
    C8 C7 H7B . . 109.8 ?
    H7A C7 H7B . . 108.2 ?
    C13 C8 C9 . . 120.3(5) ?
    C13 C8 C7 . . 117.5(5) ?
    C9 C8 C7 . . 122.2(5) ?
    C8 C9 C10 . . 119.4(6) ?
    C8 C9 H9 . . 120.3 ?
    C10 C9 H9 . . 120.3 ?
    C11 C10 C9 . . 119.5(6) ?
    C11 C10 H10 . . 120.3 ?
    C9 C10 H10 . . 120.3 ?
    C12 C11 C10 . . 120.7(6) ?
    C12 C11 H11 . . 119.6 ?
    C10 C11 H11 . . 119.6 ?
    C11 C12 C13 . . 119.4(6) ?
    C11 C12 H12 . . 120.3 ?
    C13 C12 H12 . . 120.3 ?
    C8 C13 C12 . . 120.6(6) ?
    C8 C13 H13 . . 119.7 ?
    C12 C13 H13 . . 119.7 ?
    O3 C14 C15 . . 110.0(5) ?
    O3 C14 H14A . . 109.7 ?
    C15 C14 H14A . . 109.7 ?
    O3 C14 H14B . . 109.7 ?
    C15 C14 H14B . . 109.7 ?
    H14A C14 H14B . . 108.2 ?
    C16 C15 C20 . . 118.5(6) ?
    C16 C15 C14 . . 122.1(6) ?
    C20 C15 C14 . . 119.3(6) ?
    C15 C16 C17 . . 120.1(7) ?
    C15 C16 H16 . . 120.0 ?
    C17 C16 H16 . . 120.0 ?
    C18 C17 C16 . . 120.2(7) ?
    C18 C17 H17 . . 119.9 ?
    C16 C17 H17 . . 119.9 ?
    C19 C18 C17 . . 120.6(6) ?
    C19 C18 H18 . . 119.7 ?
    C17 C18 H18 . . 119.7 ?
    C18 C19 C20 . . 121.3(7) ?
    C18 C19 H19 . . 119.4 ?
    C20 C19 H19 . . 119.4 ?
    C19 C20 C15 . . 119.3(7) ?
    C19 C20 H20 . . 120.4 ?
    C15 C20 H20 . . 120.4 ?
    C22 C21 O8 . . 110.6(5) ?
    C22 C21 H21A . . 109.5 ?
    O8 C21 H21A . . 109.5 ?
    C22 C21 H21B . . 109.5 ?
    O8 C21 H21B . . 109.5 ?
    H21A C21 H21B . . 108.1 ?
    C23 C22 C27 . . 119.2(6) ?
    C23 C22 C21 . . 121.0(6) ?
    C27 C22 C21 . . 119.7(6) ?
    C22 C23 C24 . . 121.1(6) ?
    C22 C23 H23 . . 119.4 ?
    C24 C23 H23 . . 119.4 ?
    C25 C24 C23 . . 118.8(6) ?
    C25 C24 H24 . . 120.6 ?
    C23 C24 H24 . . 120.6 ?
    C26 C25 C24 . . 121.4(6) ?
    C26 C25 H25 . . 119.3 ?
    C24 C25 H25 . . 119.3 ?
    C25 C26 C27 . . 120.4(6) ?
    C25 C26 H26 . . 119.8 ?
    C27 C26 H26 . . 119.8 ?
    C26 C27 C22 . . 119.0(6) ?
    C26 C27 H27 . . 120.5 ?
    C22 C27 H27 . . 120.5 ?
    O9 C35 O10 . . 113.5(5) ?
    O9 C35 H35A . . 108.9 ?
    O10 C35 H35A . . 108.9 ?
    O9 C35 H35B . . 108.9 ?
    O10 C35 H35B . . 108.9 ?
    H35A C35 H35B . . 107.7 ?
    O10 C36 H36A . . 109.5 ?
    O10 C36 H36B . . 109.5 ?
    H36A C36 H36B . . 109.5 ?
    O10 C36 H36C . . 109.5 ?
    H36A C36 H36C . . 109.5 ?
    H36B C36 H36C . . 109.5 ?
    C38 C37 C42 . . 117.3(6) ?
    C38 C37 Si1 . . 120.5(5) ?
    C42 C37 Si1 . . 121.8(5) ?
    C37 C38 C39 . . 121.4(6) ?
    C37 C38 H38 . . 119.3 ?
    C39 C38 H38 . . 119.3 ?
    C38 C39 C40 . . 120.3(7) ?
    C38 C39 H39 . . 119.9 ?
    C40 C39 H39 . . 119.9 ?
    C39 C40 C41 . . 118.8(6) ?
    C39 C40 H40 . . 120.6 ?
    C41 C40 H40 . . 120.6 ?
    C42 C41 C40 . . 119.0(7) ?
    C42 C41 H41 . . 120.5 ?
    C40 C41 H41 . . 120.5 ?
    C41 C42 C37 . . 123.1(7) ?
    C41 C42 H42 . . 118.5 ?
    C37 C42 H42 . . 118.5 ?
    C48 C43 C44 . . 116.6(5) ?
    C48 C43 Si1 . . 124.4(5) ?
    C44 C43 Si1 . . 118.8(4) ?
    C45 C44 C43 . . 119.7(6) ?
    C45 C44 H44 . . 120.2 ?
    C43 C44 H44 . . 120.2 ?
    C46 C45 C44 . . 121.2(7) ?
    C46 C45 H45 . . 119.4 ?
    C44 C45 H45 . . 119.4 ?
    C45 C46 C47 . . 120.4(6) ?
    C45 C46 H46 . . 119.8 ?
    C47 C46 H46 . . 119.8 ?
    C48 C47 C46 . . 119.3(6) ?
    C48 C47 H47 . . 120.4 ?
    C46 C47 H47 . . 120.4 ?
    C47 C48 C43 . . 122.8(6) ?
    C47 C48 H48 . . 118.6 ?
    C43 C48 H48 . . 118.6 ?
    C51 C49 C52 . . 108.9(6) ?
    C51 C49 C50 . . 109.3(6) ?
    C52 C49 C50 . . 107.9(6) ?
    C51 C49 Si1 . . 113.2(4) ?
    C52 C49 Si1 . . 109.2(5) ?
    C50 C49 Si1 . . 108.2(5) ?
    C49 C50 H50A . . 109.5 ?
    C49 C50 H50B . . 109.5 ?
    H50A C50 H50B . . 109.5 ?
    C49 C50 H50C . . 109.5 ?
    H50A C50 H50C . . 109.5 ?
    H50B C50 H50C . . 109.5 ?
    C49 C51 H51A . . 109.5 ?
    C49 C51 H51B . . 109.5 ?
    H51A C51 H51B . . 109.5 ?
    C49 C51 H51C . . 109.5 ?
    H51A C51 H51C . . 109.5 ?
    H51B C51 H51C . . 109.5 ?
    C49 C52 H52A . . 109.5 ?
    C49 C52 H52B . . 109.5 ?
    H52A C52 H52B . . 109.5 ?
    C49 C52 H52C . . 109.5 ?
    H52A C52 H52C . . 109.5 ?
    H52B C52 H52C . . 109.5 ?
    O12 C53 O13 . . 114.0(5) ?
    O12 C53 H53A . . 108.8 ?
    O13 C53 H53A . . 108.8 ?
    O12 C53 H53B . . 108.8 ?
    O13 C53 H53B . . 108.8 ?
    H53A C53 H53B . . 107.6 ?
    O13 C54 H54A . . 109.5 ?
    O13 C54 H54B . . 109.5 ?
    H54A C54 H54B . . 109.5 ?
    O13 C54 H54C . . 109.5 ?
    H54A C54 H54C . . 109.5 ?
    H54B C54 H54C . . 109.5 ?
    O15 C55 O14 . . 111.8(5) ?
    O15 C55 H55A . . 109.3 ?
    O14 C55 H55A . . 109.3 ?
    O15 C55 H55B . . 109.3 ?
    O14 C55 H55B . . 109.3 ?
    H55A C55 H55B . . 107.9 ?
    O15 C56 H56A . . 109.5 ?
    O15 C56 H56B . . 109.5 ?
    H56A C56 H56B . . 109.5 ?
    O15 C56 H56C . . 109.5 ?
    H56A C56 H56C . . 109.5 ?
    H56B C56 H56C . . 109.5 ?
    O7 C28A C29A . . 105.4(7) ?
    O7 C28A H28A . . 113.3 ?
    O7 C28A H28B . . 87.3 ?
    O7 C28A H28C . . 109(10) ?
    C31A C30A C29A . . 117.4(10) ?
    C31A C30A H30A . . 121.3 ?
    C29A C30A H30A . . 121.3 ?
    C32A C31A C30A . . 123.6(11) ?
    C32A C31A H31A . . 118.2 ?
    C30A C31A H31A . . 118.2 ?
    C31A C32A C33A . . 119.1(11) ?
    C31A C32A H32A . . 120.5 ?
    C33A C32A H32A . . 120.5 ?
    C32A C33A C34A . . 117.4(10) ?
    C32A C33A H33A . . 121.3 ?
    C34A C33A H33A . . 121.3 ?
    C29A C34A C33A . . 123.4(7) ?
    C29A C34A H34A . . 118.3 ?
    C33A C34A H34A . . 118.3 ?
    C34A C29A C30A . . 119.0(7) ?
    C34A C29A C28A . . 120.8(5) ?
    C30A C29A C28A . . 119.9(9) ?
    C29B C28B O7 . . 110.0(19) ?
    C29B C28B H28C . . 106(10) ?
    O7 C28B H28C . . 106(10) ?
    C29B C28B H28D . . 115(10) ?
    O7 C28B H28D . . 90(10) ?
    H28C C28B H28D . . 129 ?
    C29B C30B C31B . . 124(2) ?
    C29B C30B H30B . . 117.8 ?
    C31B C30B H30B . . 117.8 ?
    C32B C31B C30B . . 109.9(19) ?
    C32B C31B H31B . . 125.0 ?
    C30B C31B H31B . . 125.0 ?
    C33B C32B C31B . . 130(2) ?
    C33B C32B H32B . . 114.9 ?
    C31B C32B H32B . . 114.9 ?
    C32B C33B C34B . . 115(2) ?
    C32B C33B H33B . . 122.4 ?
    C34B C33B H33B . . 122.4 ?
    C29B C34B C33B . . 119(2) ?
    C29B C34B H34B . . 120.3 ?
    C33B C34B H34B . . 120.3 ?
    C34B C29B C30B . . 120(2) ?
    C34B C29B C28B . . 128.5(19) ?
    C30B C29B C28B . . 111.3(18) ?
loop_
    _geom_torsion_atom_site_label_1
    _geom_torsion_atom_site_label_2
    _geom_torsion_atom_site_label_3
    _geom_torsion_atom_site_label_4
    _geom_torsion_site_symmetry_1
    _geom_torsion_site_symmetry_2
    _geom_torsion_site_symmetry_3
    _geom_torsion_site_symmetry_4
    _geom_torsion
    _geom_torsion_publ_flag
    O2 P1 O1 C1 . . . . -41.0(4) ?
    O4 P1 O1 C1 . . . . -168.6(4) ?
    O3 P1 O1 C1 . . . . 88.3(4) ?
    O2 P1 O3 C14 . . . . -15.3(6) ?
    O4 P1 O3 C14 . . . . 112.5(5) ?
    O1 P1 O3 C14 . . . . -142.2(5) ?
    O2 P1 O4 C7 . . . . -44.4(5) ?
    O3 P1 O4 C7 . . . . -172.5(4) ?
    O1 P1 O4 C7 . . . . 80.9(4) ?
    O6 P2 O5 C2 . . . . -25.0(5) ?
    O7 P2 O5 C2 . . . . 102.3(4) ?
    O8 P2 O5 C2 . . . . -147.8(4) ?
    O6 P2 O7 C28A . . . . -22.2(6) ?
    O5 P2 O7 C28A . . . . -152.0(6) ?
    O8 P2 O7 C28A . . . . 101.2(6) ?
    O6 P2 O7 C28B . . . . 24.7(11) ?
    O5 P2 O7 C28B . . . . -105.1(11) ?
    O8 P2 O7 C28B . . . . 148.1(11) ?
    O6 P2 O8 C21 . . . . -165.0(4) ?
    O5 P2 O8 C21 . . . . -37.5(5) ?
    O7 P2 O8 C21 . . . . 69.6(5) ?
    C37 Si1 O11 C4 . . . . -60.1(4) ?
    C43 Si1 O11 C4 . . . . 59.8(5) ?
    C49 Si1 O11 C4 . . . . -177.9(4) ?
    P1 O1 C1 C6 . . . . -114.4(4) ?
    P1 O1 C1 C2 . . . . 126.5(4) ?
    P2 O5 C2 C1 . . . . 114.5(4) ?
    P2 O5 C2 C3 . . . . -127.5(4) ?
    O1 C1 C2 O5 . . . . -62.9(5) ?
    C6 C1 C2 O5 . . . . 178.5(4) ?
    O1 C1 C2 C3 . . . . -179.8(4) ?
    C6 C1 C2 C3 . . . . 61.6(6) ?
    C35 O9 C3 C4 . . . . 139.1(5) ?
    C35 O9 C3 C2 . . . . -102.8(5) ?
    O5 C2 C3 O9 . . . . 61.0(5) ?
    C1 C2 C3 O9 . . . . 178.1(4) ?
    O5 C2 C3 C4 . . . . -178.9(4) ?
    C1 C2 C3 C4 . . . . -61.8(5) ?
    Si1 O11 C4 C5 . . . . -92.7(5) ?
    Si1 O11 C4 C3 . . . . 149.9(4) ?
    O9 C3 C4 O11 . . . . -59.3(5) ?
    C2 C3 C4 O11 . . . . -178.7(4) ?
    O9 C3 C4 C5 . . . . -178.4(4) ?
    C2 C3 C4 C5 . . . . 62.2(5) ?
    C53 O12 C5 C4 . . . . 122.3(5) ?
    C53 O12 C5 C6 . . . . -117.8(5) ?
    O11 C4 C5 O12 . . . . -61.0(5) ?
    C3 C4 C5 O12 . . . . 57.1(5) ?
    O11 C4 C5 C6 . . . . 178.5(4) ?
    C3 C4 C5 C6 . . . . -63.4(5) ?
    C55 O14 C6 C1 . . . . -109.5(5) ?
    C55 O14 C6 C5 . . . . 131.4(5) ?
    O1 C1 C6 O14 . . . . 61.7(6) ?
    C2 C1 C6 O14 . . . . 179.6(4) ?
    O1 C1 C6 C5 . . . . -178.5(4) ?
    C2 C1 C6 C5 . . . . -60.5(6) ?
    O12 C5 C6 O14 . . . . 64.5(6) ?
    C4 C5 C6 O14 . . . . -176.7(4) ?
    O12 C5 C6 C1 . . . . -56.6(6) ?
    C4 C5 C6 C1 . . . . 62.2(5) ?
    P1 O4 C7 C8 . . . . 171.3(4) ?
    O4 C7 C8 C13 . . . . 177.5(5) ?
    O4 C7 C8 C9 . . . . -3.9(8) ?
    C13 C8 C9 C10 . . . . -1.2(9) ?
    C7 C8 C9 C10 . . . . -179.8(5) ?
    C8 C9 C10 C11 . . . . -0.1(9) ?
    C9 C10 C11 C12 . . . . -0.2(9) ?
    C10 C11 C12 C13 . . . . 1.7(9) ?
    C9 C8 C13 C12 . . . . 2.7(9) ?
    C7 C8 C13 C12 . . . . -178.6(5) ?
    C11 C12 C13 C8 . . . . -2.9(9) ?
    P1 O3 C14 C15 . . . . -170.9(4) ?
    O3 C14 C15 C16 . . . . -99.6(7) ?
    O3 C14 C15 C20 . . . . 77.4(7) ?
    C20 C15 C16 C17 . . . . -1.2(10) ?
    C14 C15 C16 C17 . . . . 175.8(6) ?
    C15 C16 C17 C18 . . . . 2.4(10) ?
    C16 C17 C18 C19 . . . . -1.1(11) ?
    C17 C18 C19 C20 . . . . -1.4(12) ?
    C18 C19 C20 C15 . . . . 2.6(11) ?
    C16 C15 C20 C19 . . . . -1.3(10) ?
    C14 C15 C20 C19 . . . . -178.3(6) ?
    P2 O8 C21 C22 . . . . -122.4(5) ?
    O8 C21 C22 C23 . . . . 88.3(7) ?
    O8 C21 C22 C27 . . . . -87.3(7) ?
    C27 C22 C23 C24 . . . . -0.8(9) ?
    C21 C22 C23 C24 . . . . -176.4(6) ?
    C22 C23 C24 C25 . . . . 0.3(10) ?
    C23 C24 C25 C26 . . . . -1.0(10) ?
    C24 C25 C26 C27 . . . . 2.3(10) ?
    C25 C26 C27 C22 . . . . -2.7(9) ?
    C23 C22 C27 C26 . . . . 2.0(9) ?
    C21 C22 C27 C26 . . . . 177.7(5) ?
    C3 O9 C35 O10 . . . . -93.8(6) ?
    C36 O10 C35 O9 . . . . 83.7(7) ?
    O11 Si1 C37 C38 . . . . -28.4(6) ?
    C43 Si1 C37 C38 . . . . -149.3(5) ?
    C49 Si1 C37 C38 . . . . 83.7(5) ?
    O11 Si1 C37 C42 . . . . 159.5(5) ?
    C43 Si1 C37 C42 . . . . 38.7(6) ?
    C49 Si1 C37 C42 . . . . -88.4(6) ?
    C42 C37 C38 C39 . . . . -1.9(10) ?
    Si1 C37 C38 C39 . . . . -174.3(5) ?
    C37 C38 C39 C40 . . . . 0.4(11) ?
    C38 C39 C40 C41 . . . . 1.7(11) ?
    C39 C40 C41 C42 . . . . -2.0(11) ?
    C40 C41 C42 C37 . . . . 0.4(11) ?
    C38 C37 C42 C41 . . . . 1.5(10) ?
    Si1 C37 C42 C41 . . . . 173.8(6) ?
    O11 Si1 C43 C48 . . . . 88.0(5) ?
    C37 Si1 C43 C48 . . . . -151.9(5) ?
    C49 Si1 C43 C48 . . . . -26.8(6) ?
    O11 Si1 C43 C44 . . . . -86.4(5) ?
    C37 Si1 C43 C44 . . . . 33.7(5) ?
    C49 Si1 C43 C44 . . . . 158.8(5) ?
    C48 C43 C44 C45 . . . . 2.8(9) ?
    Si1 C43 C44 C45 . . . . 177.6(5) ?
    C43 C44 C45 C46 . . . . -2.0(10) ?
    C44 C45 C46 C47 . . . . 0.1(11) ?
    C45 C46 C47 C48 . . . . 0.9(11) ?
    C46 C47 C48 C43 . . . . 0.0(11) ?
    C44 C43 C48 C47 . . . . -1.8(10) ?
    Si1 C43 C48 C47 . . . . -176.3(5) ?
    O11 Si1 C49 C51 . . . . -47.2(5) ?
    C37 Si1 C49 C51 . . . . -163.7(5) ?
    C43 Si1 C49 C51 . . . . 72.3(5) ?
    O11 Si1 C49 C52 . . . . -168.7(5) ?
    C37 Si1 C49 C52 . . . . 74.8(6) ?
    C43 Si1 C49 C52 . . . . -49.2(6) ?
    O11 Si1 C49 C50 . . . . 74.1(5) ?
    C37 Si1 C49 C50 . . . . -42.4(5) ?
    C43 Si1 C49 C50 . . . . -166.4(4) ?
    C5 O12 C53 O13 . . . . 85.6(6) ?
    C54 O13 C53 O12 . . . . 65.8(8) ?
    C56 O15 C55 O14 . . . . -72.3(7) ?
    C6 O14 C55 O15 . . . . -73.3(7) ?
    C28B O7 C28A C29A . . . . 60.1(15) ?
    P2 O7 C28A C29A . . . . 154.4(5) ?
    C29A C30A C31A C32A . . . . 5(2) ?
    C30A C31A C32A C33A . . . . -2(2) ?
    C31A C32A C33A C34A . . . . 0.6(19) ?
    C32A C33A C34A C29A . . . . -2.1(16) ?
    C33A C34A C29A C30A . . . . 4.8(9) ?
    C33A C34A C29A C28A . . . . 178.4(15) ?
    C31A C30A C29A C34A . . . . -5.9(15) ?
    C31A C30A C29A C28A . . . . -179.6(11) ?
    O7 C28A C29A C34A . . . . 119.2(4) ?
    O7 C28A C29A C30A . . . . -67.3(13) ?
    C28A O7 C28B C29B . . . . -68.7(17) ?
    P2 O7 C28B C29B . . . . -177.4(13) ?
    C29B C30B C31B C32B . . . . 4(4) ?
    C30B C31B C32B C33B . . . . -4(4) ?
    C31B C32B C33B C34B . . . . 7(4) ?
    C32B C33B C34B C29B . . . . -9(3) ?
    C33B C34B C29B C30B . . . . 9(4) ?
    C33B C34B C29B C28B . . . . -172(3) ?
    C31B C30B C29B C34B . . . . -7(4) ?
    C31B C30B C29B C28B . . . . 174(2) ?
    O7 C28B C29B C34B . . . . 67(3) ?
    O7 C28B C29B C30B . . . . -114(2) ?
loop_
    _geom_hbond_atom_site_label_D
    _geom_hbond_atom_site_label_H
    _geom_hbond_atom_site_label_A
    _geom_hbond_site_symmetry_A
    _geom_hbond_distance_DH
    _geom_hbond_distance_HA
    _geom_hbond_distance_DA
    _geom_hbond_angle_DHA
    _geom_hbond_publ_flag
    C19 H19 O13 4_556 0.95 2.50 3.342(9) 148 yes
    C32A H32A O10 2_665 0.95 2.30 3.243(11) 173 yes
    C14 H14B Cg1 4_457 0.99 2.86 3.832(7) 168 yes
_iucr_refine_instructions_details
;
TITL RJSFR in P2(1)2(1)2   (into cell, Phenyl ring disorder) R_RATIO 1.45
CELL 0.71073  10.4052  53.0195  10.0786  90.000  90.000  90.000
ZERR    4.00   0.0007   0.0032   0.0006   0.000   0.000   0.000
LATT -1
SYMM -X, -Y, Z
SYMM 0.5-X, 0.5+Y, -Z
SYMM 0.5+X, 0.5-Y, -Z
SFAC C H O SI P
UNIT 224 272 60 4 8
LIST 4 ! automatically inserted. Change 6 to 4 for CHECKCIF!!
rem OMIT        4.00    180.00
temp -155
L.S. 20
rem DAMP  1000
ACTA
HTAB
BOND  $H
FMAP 2
CONF
PLAN 20
REM    other omits by data processing RATIO 1.5
OMIT 0   4   0
OMIT    0   2   0
OMIT      0   1   1
OMIT 1 0 1
OMIT      0   0   1
OMIT      0   3   1
OMIT     0   6   0
OMIT     1   2   0
OMIT      0   2   1
OMIT      1   4   0
OMIT 4 6 3
DFIX 0.99 0.03 C28B H28C C28B H28D C28A H28A C28A H28B
DFIX 1.39 0.01 C29A C30A C30A C31A C31A C32A C32A C33A C33A C34A C34A C29A
DFIX 1.39 0.01 C29B C30B C30B C31B C31B C32B C32B C33B C33B C34B C34B C29B
WGHT    0.110700   10.035100
FVAR       0.09852   0.64868   0.05106
P1    5    0.510208    0.305630    0.817448    11.00000    0.03291    0.02188 =
         0.01975    0.00054   -0.00249    0.00173
P2    5    0.689401    0.375349    0.899139    11.00000    0.02504    0.02442 =
         0.01606    0.00054   -0.00381   -0.00081
SI1   4    0.229689    0.427822    0.405600    11.00000    0.02361    0.02497 =
         0.02235    0.00319   -0.00543    0.00310
O1    3    0.536134    0.328466    0.718243    11.00000    0.02898    0.02087 =
         0.02167    0.00377    0.00822    0.01216
O2    3    0.447662    0.313076    0.939925    11.00000    0.04097    0.03101 =
         0.01812   -0.00381    0.00211    0.00734
O3    3    0.441914    0.285498    0.729519    11.00000    0.05217    0.01979 =
         0.02989   -0.00649   -0.00020   -0.00739
O4    3    0.644988    0.293285    0.828490    11.00000    0.02559    0.02524 =
         0.02798    0.00369    0.00548    0.01100
O5    3    0.544042    0.373720    0.864026    11.00000    0.01502    0.03334 =
         0.01775   -0.00529   -0.00396    0.00200
O6    3    0.782237    0.366165    0.803571    11.00000    0.01205    0.03924 =
         0.02964   -0.00105   -0.00437    0.00247
O7    3    0.705848    0.403744    0.937779    11.00000    0.03804    0.03018 =
         0.04042   -0.00412   -0.00090   -0.00691
O8    3    0.696315    0.360038    1.032453    11.00000    0.01468    0.03651 =
         0.03005    0.00475    0.00286    0.00882
O9    3    0.453753    0.417852    0.737559    11.00000    0.02721    0.02166 =
         0.02229   -0.00156    0.00082   -0.00242
O10   3    0.317768    0.444856    0.858421    11.00000    0.03244    0.02495 =
         0.05699   -0.00660    0.00797    0.00634
O11   3    0.257041    0.412866    0.547352    11.00000    0.02229    0.02698 =
         0.01889    0.00156   -0.01144    0.00412
O12   3    0.188051    0.364765    0.640506    11.00000    0.01641    0.03310 =
         0.02923    0.00692   -0.00162    0.00014
O13   3    0.036124    0.334650    0.573363    11.00000    0.03225    0.03706 =
         0.03792   -0.00530    0.01214    0.00046
O14   3    0.331256    0.322756    0.535255    11.00000    0.02116    0.02361 =
         0.02303   -0.00617   -0.00382   -0.00275
O15   3    0.393270    0.315972    0.316715    11.00000    0.08618    0.03206 =
         0.02612   -0.00820   -0.01166   -0.01298
C1    1    0.438353    0.347542    0.701469    11.00000    0.02342    0.02095 =
         0.01734    0.00372   -0.00480    0.00305
AFIX  13
H1    2    0.366613    0.344664    0.765732    11.00000   -1.20000
AFIX   0
C2    1    0.500160    0.373153    0.726673    11.00000    0.01411    0.03118 =
         0.01381    0.00334    0.00045    0.00384
AFIX  13
H2    2    0.573736    0.375961    0.664572    11.00000   -1.20000
AFIX   0
C3    1    0.397596    0.394222    0.710090    11.00000    0.02089    0.02162 =
         0.01837    0.00001   -0.00155    0.00080
AFIX  13
H3    2    0.324309    0.391133    0.772187    11.00000   -1.20000
AFIX   0
C4    1    0.349836    0.393193    0.566269    11.00000    0.01933    0.02184 =
         0.02480    0.00294    0.00379    0.00005
AFIX  13
H4    2    0.423420    0.395426    0.503537    11.00000   -1.20000
AFIX   0
C5    1    0.287021    0.367389    0.545284    11.00000    0.01449    0.02664 =
         0.02157    0.00494    0.00401    0.00348
AFIX  13
H5    2    0.249498    0.366517    0.454054    11.00000   -1.20000
AFIX   0
C6    1    0.388620    0.346390    0.562140    11.00000    0.02412    0.01444 =
         0.02821    0.00065    0.00115    0.00371
AFIX  13
H6    2    0.460985    0.349321    0.498696    11.00000   -1.20000
AFIX   0
C7    1    0.748172    0.302977    0.916078    11.00000    0.03477    0.02590 =
         0.03856   -0.00333   -0.00235   -0.00716
AFIX  23
H7A   2    0.714258    0.305418    1.006951    11.00000   -1.20000
H7B   2    0.778834    0.319482    0.882796    11.00000   -1.20000
AFIX   0
C8    1    0.856430    0.284711    0.918831    11.00000    0.01708    0.02668 =
         0.02065    0.00268   -0.00174   -0.00063
C9    1    0.850923    0.261852    0.854082    11.00000    0.02838    0.02429 =
         0.03385   -0.00078    0.00093   -0.00103
AFIX  43
H9    2    0.776391    0.257267    0.805273    11.00000   -1.20000
AFIX   0
C10   1    0.957671    0.245194    0.860937    11.00000    0.02279    0.03649 =
         0.03610    0.00215    0.01056    0.00727
AFIX  43
H10   2    0.955058    0.229367    0.816832    11.00000   -1.20000
AFIX   0
C11   1    1.066696    0.252287    0.933172    11.00000    0.03794    0.05350 =
         0.02108    0.01438   -0.00549    0.00799
AFIX  43
H11   2    1.138099    0.241160    0.938132    11.00000   -1.20000
AFIX   0
C12   1    1.071548    0.274912    0.996295    11.00000    0.01304    0.06090 =
         0.03530    0.01524   -0.00158   -0.00141
AFIX  43
H12   2    1.146702    0.279802    1.043231    11.00000   -1.20000
AFIX   0
C13   1    0.963317    0.291167    0.991453    11.00000    0.02670    0.03478 =
         0.02611   -0.00140   -0.00293   -0.00280
AFIX  43
H13   2    0.964731    0.306654    1.038835    11.00000   -1.20000
AFIX   0
C14   1    0.339906    0.270050    0.777387    11.00000    0.03801    0.04292 =
         0.02330   -0.00307   -0.00605   -0.01717
AFIX  23
H14A  2    0.262781    0.280543    0.793570    11.00000   -1.20000
H14B  2    0.365383    0.262160    0.862439    11.00000   -1.20000
AFIX   0
C15   1    0.309605    0.250276    0.679428    11.00000    0.03940    0.03652 =
         0.02967   -0.00463   -0.00106   -0.01420
C16   1    0.207096    0.252358    0.592640    11.00000    0.04988    0.03304 =
         0.04808   -0.00802    0.00980   -0.00634
AFIX  43
H16   2    0.150280    0.266332    0.598955    11.00000   -1.20000
AFIX   0
C17   1    0.187065    0.233915    0.495672    11.00000    0.03751    0.05863 =
         0.02591   -0.00343   -0.00153   -0.00605
AFIX  43
H17   2    0.118613    0.235712    0.434019    11.00000   -1.20000
AFIX   0
C18   1    0.266155    0.213197    0.489340    11.00000    0.06959    0.04122 =
         0.02423   -0.01114   -0.01692   -0.01793
AFIX  43
H18   2    0.251027    0.200591    0.424201    11.00000   -1.20000
AFIX   0
C19   1    0.364096    0.210616    0.573900    11.00000    0.08177    0.03085 =
         0.03636   -0.00144    0.00879   -0.00790
AFIX  43
H19   2    0.416537    0.195975    0.569218    11.00000   -1.20000
AFIX   0
C20   1    0.390881    0.228999    0.668954    11.00000    0.04582    0.03730 =
         0.03448    0.00473   -0.00705    0.00050
AFIX  43
H20   2    0.462972    0.227242    0.726051    11.00000   -1.20000
AFIX   0
C21   1    0.594586    0.361176    1.133040    11.00000    0.02244    0.06404 =
         0.02039    0.00026    0.01098   -0.00669
AFIX  23
H21A  2    0.526787    0.373036    1.103770    11.00000   -1.20000
H21B  2    0.555186    0.344294    1.143385    11.00000   -1.20000
AFIX   0
C22   1    0.646681    0.369492    1.260203    11.00000    0.03286
C23   1    0.654230    0.394939    1.291665    11.00000    0.02456    0.04808 =
         0.01917    0.00360   -0.00763    0.00253
AFIX  43
H23   2    0.620571    0.407070    1.231625    11.00000   -1.20000
AFIX   0
C24   1    0.710399    0.402993    1.409932    11.00000    0.03433    0.04678 =
         0.03349   -0.00956   -0.00008    0.00039
AFIX  43
H24   2    0.714890    0.420439    1.430921    11.00000   -1.20000
AFIX   0
C25   1    0.759340    0.385161    1.495923    11.00000    0.02262    0.05877 =
         0.02064    0.00141   -0.01065   -0.00493
AFIX  43
H25   2    0.798976    0.390512    1.576034    11.00000   -1.20000
AFIX   0
C26   1    0.751965    0.359832    1.468143    11.00000    0.02152    0.05310 =
         0.03587    0.00542    0.00127    0.00280
AFIX  43
H26   2    0.783597    0.347902    1.530425    11.00000   -1.20000
AFIX   0
C27   1    0.698403    0.351536    1.349242    11.00000    0.02893    0.04254 =
         0.02715    0.00512    0.01298   -0.00403
AFIX  43
H27   2    0.696631    0.334072    1.328243    11.00000   -1.20000
AFIX   0
C35   1    0.425153    0.428042    0.860490    11.00000    0.03045    0.03005 =
         0.04528   -0.02021   -0.01753    0.00401
AFIX  23
H35A  2    0.501382    0.437255    0.893752    11.00000   -1.20000
H35B  2    0.406898    0.414146    0.923334    11.00000   -1.20000
AFIX   0
C36   1    0.195082    0.432964    0.867384    11.00000    0.04268    0.04320 =
         0.03687   -0.00492    0.00133   -0.00078
AFIX 137
H36A  2    0.187382    0.420182    0.797597    11.00000   -1.50000
H36B  2    0.127350    0.445634    0.856291    11.00000   -1.50000
H36C  2    0.186237    0.424908    0.954420    11.00000   -1.50000
AFIX   0
C37   1    0.380926    0.443995    0.350390    11.00000    0.02527    0.02680 =
         0.03286    0.01107   -0.00351   -0.00170
C38   1    0.470244    0.451905    0.441926    11.00000    0.03821    0.03455 =
         0.03019   -0.00782   -0.00658    0.00576
AFIX  43
H38   2    0.458504    0.447752    0.532813    11.00000   -1.20000
AFIX   0
C39   1    0.577456    0.465864    0.404278    11.00000    0.03682    0.04394 =
         0.05615    0.00050   -0.00991   -0.01465
AFIX  43
H39   2    0.638096    0.471034    0.469283    11.00000   -1.20000
AFIX   0
C40   1    0.596296    0.472306    0.271313    11.00000    0.04338    0.04655 =
         0.04471   -0.00116    0.00429   -0.01808
AFIX  43
H40   2    0.670481    0.481454    0.244797    11.00000   -1.20000
AFIX   0
C41   1    0.503071    0.464978    0.176926    11.00000    0.08585    0.03501 =
         0.03979    0.00383    0.02282   -0.00540
AFIX  43
H41   2    0.512242    0.469593    0.086341    11.00000   -1.20000
AFIX   0
C42   1    0.400240    0.451251    0.217544    11.00000    0.06533    0.03044 =
         0.02199   -0.00183   -0.00755   -0.00559
AFIX  43
H42   2    0.338383    0.446307    0.153278    11.00000   -1.20000
AFIX   0
C43   1    0.177948    0.404952    0.273774    11.00000    0.02478    0.03492 =
         0.01645    0.00366   -0.01100   -0.00492
C44   1    0.274564    0.392253    0.197650    11.00000    0.03510    0.03100 =
         0.02529   -0.00195   -0.00199   -0.00036
AFIX  43
H44   2    0.362882    0.395917    0.211770    11.00000   -1.20000
AFIX   0
C45   1    0.238213    0.374430    0.102423    11.00000    0.04915    0.03300 =
         0.04660   -0.01414   -0.01241    0.00244
AFIX  43
H45   2    0.302426    0.366443    0.050226    11.00000   -1.20000
AFIX   0
C46   1    0.112004    0.368297    0.083108    11.00000    0.03307    0.04510 =
         0.03252   -0.00591    0.00011   -0.00712
AFIX  43
H46   2    0.089482    0.356129    0.017946    11.00000   -1.20000
AFIX   0
C47   1    0.016751    0.379719    0.157972    11.00000    0.03142    0.05517 =
         0.05582   -0.01197   -0.00917   -0.00511
AFIX  43
H47   2   -0.070850    0.375269    0.145436    11.00000   -1.20000
AFIX   0
C48   1    0.050583    0.397676    0.251180    11.00000    0.02747    0.05078 =
         0.02557   -0.00298    0.00841   -0.01224
AFIX  43
H48   2   -0.015473    0.405396    0.302018    11.00000   -1.20000
AFIX   0
C49   1    0.102164    0.451702    0.454961    11.00000    0.03924    0.02731 =
         0.04181   -0.00261   -0.01554    0.01080
C50   1    0.168127    0.472921    0.537014    11.00000    0.04066    0.03859 =
         0.03894   -0.00707    0.00086    0.00189
AFIX 137
H50A  2    0.102876    0.484778    0.569045    11.00000   -1.50000
H50B  2    0.229909    0.481896    0.480825    11.00000   -1.50000
H50C  2    0.213144    0.465454    0.612855    11.00000   -1.50000
AFIX   0
C51   1   -0.005007    0.440432    0.535026    11.00000    0.02726    0.04643 =
         0.05647   -0.01204    0.01341    0.00200
AFIX 137
H51A  2   -0.069383    0.453428    0.554079    11.00000   -1.50000
H51B  2    0.029392    0.433806    0.618565    11.00000   -1.50000
H51C  2   -0.045019    0.426700    0.484723    11.00000   -1.50000
AFIX   0
C52   1    0.045270    0.463795    0.328542    11.00000    0.08278    0.04494 =
         0.04518    0.00562   -0.00553    0.03188
AFIX 137
H52A  2    0.115225    0.469738    0.271433    11.00000   -1.50000
H52B  2   -0.009506    0.478073    0.353331    11.00000   -1.50000
H52C  2   -0.006012    0.451247    0.280639    11.00000   -1.50000
AFIX   0
C53   1    0.064117    0.360380    0.596433    11.00000    0.02847    0.03085 =
         0.04935    0.01450   -0.01550    0.00405
AFIX  23
H53A  2    0.050393    0.369878    0.513060    11.00000   -1.20000
H53B  2    0.002965    0.367003    0.663131    11.00000   -1.20000
AFIX   0
C54   1    0.039269    0.320903    0.697412    11.00000    0.07458    0.02814 =
         0.06290    0.02032    0.01145   -0.01324
AFIX 137
H54A  2    0.128749    0.317866    0.723209    11.00000   -1.50000
H54B  2   -0.005085    0.304728    0.686532    11.00000   -1.50000
H54C  2   -0.003730    0.330806    0.766475    11.00000   -1.50000
AFIX   0
C55   1    0.400856    0.307315    0.447842    11.00000    0.05979    0.02586 =
         0.02122   -0.00340    0.00358    0.01057
AFIX  23
H55A  2    0.492050    0.306878    0.475761    11.00000   -1.20000
H55B  2    0.366806    0.289901    0.452464    11.00000   -1.20000
AFIX   0
C56   1    0.272066    0.311937    0.259164    11.00000    0.09508    0.04636 =
         0.03718   -0.01609   -0.03612    0.00552
AFIX 137
H56A  2    0.240771    0.295131    0.283538    11.00000   -1.50000
H56B  2    0.279172    0.313133    0.162409    11.00000   -1.50000
H56C  2    0.211687    0.324732    0.291387    11.00000   -1.50000
rem C29   1  0.794448    0.444668    0.899374    11.00000    0.03503    0.0373
rem          0.07351   -0.01414    0.02921   -0.00702
rem C31   1    0.704021    0.478700    0.791134    11.00000    0.10871
PART 1
C28A  1    0.829087    0.416534    0.920128    21.00000   31.00000
H28A  2    0.899525    0.405002    0.894063    21.00000   -1.50000
H28B  2    0.830961    0.418833    1.017593    21.00000   -1.50000
rem H28A  2    0.822094    0.420758    1.010470    21.00000   -1.50000
rem H28B  2    0.869754    0.406419    0.840318    21.00000   -1.50000
AFIX   6
C30A  1    0.730272    0.452325    0.792862    21.00000   31.00000
AFIX  43
H30A  2    0.704171    0.440891    0.725477    21.00000   -1.50000
AFIX   0
C31A  1    0.703938    0.477802    0.783764    21.00000   31.00000
AFIX  43
H31A  2    0.653059    0.483501    0.711467    21.00000   -1.50000
AFIX   0
C32A  1    0.747450    0.495424    0.873874    21.00000   31.00000
AFIX  43
H32A  2    0.729176    0.512825    0.861670    21.00000   -1.50000
AFIX   0
C33A  1    0.818290    0.487383    0.982610    21.00000   31.00000
AFIX  43
H33A  2    0.849021    0.498983    1.047064    21.00000   -1.50000
AFIX   0
C34A  1    0.842522    0.461648    0.993474    21.00000   31.00000
AFIX  43
H34A  2    0.893318    0.455922    1.065773    21.00000   -1.50000
C29A  1    0.796631    0.444063    0.904782    21.00000   31.00000
AFIX   0
Part  2
C28B  1    0.773441    0.420140    0.834001   -21.00000   31.00000
H28C  2    0.862044    0.413286    0.825323   -21.00000   -1.50000
H28D  2    0.700917    0.417503    0.771515   -21.00000   -1.50000
AFIX   6
C30B  1    0.714902    0.462932    0.811110   -21.00000   31.00000
AFIX  43
H30B  2    0.672052    0.456760    0.734471   -21.00000   -1.50000
AFIX   0
C31B  1    0.699888    0.488496    0.842704   -21.00000   31.00000
AFIX  43
H31B  2    0.646076    0.499984    0.796376   -21.00000   -1.50000
AFIX   0
C32B  1    0.775586    0.494568    0.952143   -21.00000   31.00000
AFIX  43
H32B  2    0.775145    0.511899    0.976068   -21.00000   -1.50000
AFIX   0
C33B  1    0.851484    0.479273    1.031628   -21.00000   31.00000
AFIX  43
H33B  2    0.892249    0.485321    1.109738   -21.00000   -1.50000
AFIX   0
C34B  1    0.863685    0.454435    0.988835   -21.00000   31.00000
AFIX  43
H34B  2    0.923002    0.443384    1.030723   -21.00000   -1.50000
AFIX   0
C29B  1    0.788234    0.445971    0.884246   -21.00000   31.00000
HKLF 4
REM  RJSFR in P2(1)2(1)2   (into cell, Phenyl ring disorder) R_RATIO 1.45
REM R1 =  0.0707 for   7297 Fo > 4sig(Fo)  and  0.0791 for all   8042 data
REM    655 parameters refined using     16 restraints
END
WGHT      0.1103     10.0970
REM Highest difference peak  0.382,  deepest hole -0.427,  1-sigma level  0.085
Q1    1   0.0000  0.5000  0.3320  10.50000  0.05    0.38
Q2    1   0.6765  0.4155  0.6463  11.00000  0.05    0.35
Q3    1   0.1832  0.2908  0.4174  11.00000  0.05    0.35
Q4    1   0.8222  0.4430  0.9375  11.00000  0.05    0.32
Q5    1   0.5639  0.4172  1.2966  11.00000  0.05    0.32
Q6    1   0.2031  0.1771  0.3768  11.00000  0.05    0.32
Q7    1   0.2237  0.4088  1.0103  11.00000  0.05    0.32
Q8    1   1.0238  0.4251  0.9957  11.00000  0.05    0.31
;
