# Supplementary material for: 1d-1-O-tert-Butyl­diphenyl­silyl-2,3,6-O-tris­(meth­oxy­methyl­ene)-myo-inositol 4,5-bis­(dibenzyl­phosphate)
Source: Acta Crystallogr Sect E Struct Rep Online. 2012 Feb 29;68(Pt 3):o900. doi: 10.1107/S1600536812008069 (PMC3297945; doi:10.1107/S1600536812008069)
Supplement: Supplementary file 2 [file e-68-0o900-Isup2.hkl]

# 
# h,k,l, Fc-squared, Fo-squared, sigma(Fo-squared) and status flag 
# 
data_I
_shelx_title ' RJSFR in P2(1)2(1)2' 
_shelx_refln_list_code          4 
_shelx_F_calc_maximum      321.21 
_exptl_crystal_F_000      2272.00 
_reflns_d_resolution_high  0.8318 
 
loop_ 
 _symmetry_equiv_pos_as_xyz 
 'x, y, z' 
 '-x, -y, z' 
 '-x+1/2, y+1/2, -z' 
 'x+1/2, -y+1/2, -z' 
 
_cell_length_a    10.4052 
_cell_length_b    53.0195 
_cell_length_c    10.0786 
_cell_angle_alpha  90.000 
_cell_angle_beta   90.000 
_cell_angle_gamma  90.000 
 
_shelx_F_squared_multiplier     1.000 
 
loop_ 
 _refln_index_h 
 _refln_index_k 
 _refln_index_l 
 _refln_F_squared_calc 
 _refln_F_squared_meas 
 _refln_F_squared_sigma 
 _refln_observed_status 
   2   0   0    22334.32    20275.94    415.16 o 
   4   0   0    21378.62    20398.53    468.73 o 
   8   0   0     1687.04     1507.15     79.32 o 
  10   0   0       10.92      -65.93     65.93 o 
   2   1   0     1535.29     1388.68     24.72 o 
   3   1   0     1329.51     1223.85     37.09 o 
   6   1   0     6370.49     6800.20    122.59 o 
   9   1   0       54.35       62.84     34.00 o 
  10   1   0      101.72       24.72     49.45 o 
  11   1   0      398.68      446.07     60.78 o 
  12   1   0      788.76      529.51     43.27 o 
   2   2   0    12714.36    11866.61    171.01 o 
   3   2   0    28416.93    25426.82    363.65 o 
   4   2   0      706.56      803.54     28.84 o 
   5   2   0     3435.91     3876.56     74.17 o 
   7   2   0     1048.99     1117.74     42.24 o 
   9   2   0       86.31      173.07     35.03 o 
  10   2   0      556.91      317.29     54.60 o 
  11   2   0      446.46      576.90     62.84 o 
  12   2   0       36.31      184.40     38.12 o 
   2   3   0    18979.28    16996.89    243.12 o 
   3   3   0     9717.23     9699.12    149.38 o 
   4   3   0     3947.02     3790.02     70.05 o 
   5   3   0     3360.91     3251.24     76.23 o 
   6   3   0     2899.74     2338.50     54.60 o 
   7   3   0      258.52      305.96     28.84 o 
  11   3   0      359.41      496.55     61.81 o 
  12   3   0       54.71      205.01     37.09 o 
   2   4   0    10811.90     9680.57    134.95 o 
   3   4   0     2303.85     2129.38     55.63 o 
   4   4   0    13527.98    12675.30    211.19 o 
   5   4   0      535.34      629.44     37.09 o 
   9   4   0     2165.82     1912.01     63.87 o 
  10   4   0      570.00      271.97     55.63 o 
  11   4   0      114.41      215.31     55.63 o 
   1   5   0      700.51      650.04     22.66 o 
   2   5   0    18339.57    15836.91    222.52 o 
   3   5   0     6686.98     5177.67     82.41 o 
   4   5   0      550.87      629.44     42.24 o 
   6   5   0     1544.16     1412.37     40.18 o 
   7   5   0      138.16      281.24     28.84 o 
   8   5   0     6796.40     4976.78    161.74 o 
  11   5   0       70.27       90.66     53.57 o 
  12   5   0     1492.34      884.92     48.42 o 
   1   6   0     2188.79     1680.22     73.14 o 
   2   6   0    19849.48    17884.90    243.12 o 
   3   6   0       19.52       36.06     38.12 o 
   5   6   0      946.86      838.56     44.30 o 
   6   6   0      301.08      358.50     24.72 o 
   7   6   0     1163.17     1027.09     39.15 o 
   9   6   0     2284.71     2026.36     79.32 o 
  11   6   0        2.73       11.33     45.33 o 
   1   7   0        9.39       11.33      6.18 o 
   2   7   0     6252.80     5262.14     77.26 o 
   3   7   0     5190.85     4534.84     70.05 o 
   4   7   0     3958.68     3964.12     75.20 o 
   6   7   0      173.43      292.57     23.69 o 
   7   7   0      461.11      487.27     30.91 o 
  10   7   0     1337.16      942.61     69.02 o 
  11   7   0        0.31       24.72     40.18 o 
  12   7   0      128.66      160.71     41.21 o 
   0   8   0      726.37      538.78     19.57 o 
   1   8   0       38.34        7.21      7.21 o 
   2   8   0    33380.48    28685.28    388.38 o 
   3   8   0     1493.60     1465.94     28.84 o 
   4   8   0     1051.77     1150.71     47.39 o 
   5   8   0     6614.02     6938.24    123.62 o 
   7   8   0      319.58      298.75     29.88 o 
   8   8   0     3914.00     3045.20     82.41 o 
   9   8   0      510.58      446.07     39.15 o 
  11   8   0      252.33      183.37     43.27 o 
  12   8   0      192.22      240.03     63.87 o 
   1   9   0     1783.26     1925.40     45.33 o 
   2   9   0    43502.02    37559.22    507.88 o 
   3   9   0      842.18      882.86     21.63 o 
   4   9   0     6010.75     6351.04    107.14 o 
   5   9   0     4840.04     5206.51    122.59 o 
   6   9   0      686.56      653.13     31.94 o 
   9   9   0      180.34      189.55     35.03 o 
  10   9   0     2696.45     2149.98    168.95 o 
  11   9   0        2.84       19.57     40.18 o 
  12   9   0      460.06      467.70     46.36 o 
   0  10   0     4045.31     3287.29     71.08 o 
   1  10   0    78294.53    68067.91    944.67 o 
   3  10   0       18.29       38.12     11.33 o 
   4  10   0     1834.03     2098.47     54.60 o 
   6  10   0       47.14      100.96     26.78 o 
   8  10   0     2588.41     2345.71     70.05 o 
  10  10   0     1161.87     1458.73     88.60 o 
  11  10   0       18.95       34.00     41.21 o 
  12  10   0      383.87      528.48     66.96 o 
   1  11   0     3838.53     3760.15     92.72 o 
   2  11   0     6316.96     6360.31     93.75 o 
   3  11   0        9.61        2.06     12.36 o 
   5  11   0      967.28     1069.32     32.97 o 
   6  11   0       91.82      174.10     25.75 o 
   7  11   0       56.53       26.78     26.78 o 
   8  11   0     1734.46     1896.56     69.02 o 
   9  11   0      477.56      573.81     40.18 o 
  10  11   0      797.46      973.52     61.81 o 
  11  11   0      229.89       97.87     42.24 o 
  12  11   0      593.70      627.38     54.60 o 
   0  12   0    67929.91    56203.36   1146.59 o 
   2  12   0     1350.65     1394.86     37.09 o 
   3  12   0      129.86      134.95     12.36 o 
   4  12   0      413.23      482.12     26.78 o 
   5  12   0     1677.31     1888.31     45.33 o 
   6  12   0     1229.36     1193.97     40.18 o 
  10  12   0     1077.01      919.95     50.48 o 
   1  13   0    17678.83    15774.07    214.28 o 
   3  13   0     1406.71     1135.26     25.75 o 
   4  13   0     1792.06     1830.62     40.18 o 
   5  13   0     3130.52     3199.73     74.17 o 
   6  13   0     1736.45     1834.74     50.48 o 
   9  13   0     1145.22     1301.11     60.78 o 
  10  13   0      513.18      711.85     47.39 o 
  11  13   0       50.72      156.59     43.27 o 
  12  13   0      109.88       84.47     45.33 o 
   0  14   0      845.80      961.16     34.00 o 
   2  14   0    14619.26    12781.41    174.10 o 
   4  14   0      952.07     1165.13     46.36 o 
   5  14   0     3620.87     3440.79     84.47 o 
   6  14   0     2603.06     2020.18     53.57 o 
   7  14   0     1464.06     1526.72     49.45 o 
   9  14   0     1015.60     1079.63     52.54 o 
  11  14   0      372.69      277.12     46.36 o 
  12  14   0       47.29      -28.84     42.24 o 
   1  15   0     2053.21     1957.34     35.03 o 
   2  15   0     2429.98     2414.73     64.90 o 
   3  15   0     4870.44     3871.40     65.93 o 
   4  15   0     9026.42     8515.44    146.29 o 
   7  15   0     2175.35     2057.26     59.75 o 
   8  15   0     1055.53     1056.96     48.42 o 
   9  15   0     1099.50      849.90     44.30 o 
  11  15   0      672.94      466.67     49.45 o 
  12  15   0        0.30      -21.63     39.15 o 
   0  16   0    26688.76    22262.12    459.46 o 
   1  16   0     6969.28     6182.09     91.69 o 
   2  16   0     1342.17     1231.06     24.72 o 
   3  16   0     2684.91     2538.36     47.39 o 
   4  16   0    11574.25    11860.43    211.19 o 
   5  16   0     1655.37     1369.10     42.24 o 
   6  16   0      912.89      868.44     35.03 o 
  10  16   0     1528.47     1187.79     60.78 o 
  11  16   0      147.64      219.43     45.33 o 
  12  16   0        4.42      -32.97     43.27 o 
   1  17   0      200.44      323.48     13.39 o 
   2  17   0     7468.42     6066.71     90.66 o 
   3  17   0     5822.67     5229.18     90.66 o 
   5  17   0      372.79      512.00     30.91 o 
   6  17   0       94.15      193.67     26.78 o 
   7  17   0      641.00      705.67     40.18 o 
   8  17   0        5.71       20.60     34.00 o 
   9  17   0     2701.11     1698.76     59.75 o 
   0  18   0    24595.17    22049.90    452.25 o 
   1  18   0     8791.93     7575.92    112.29 o 
   2  18   0     1936.84     1897.59     39.15 o 
   3  18   0     4384.65     5118.95     84.47 o 
   4  18   0     5746.12     4874.80     93.75 o 
   6  18   0      463.67      406.92     29.88 o 
   7  18   0      878.06      630.47     41.21 o 
  10  18   0      462.34      380.14     46.36 o 
  11  18   0      103.14       74.17     46.36 o 
   1  19   0     3548.70     3475.82     58.72 o 
   2  19   0     1243.23     1383.53     27.81 o 
   3  19   0    10248.01     9253.05    150.41 o 
   4  19   0     2717.09     2723.79     73.14 o 
   6  19   0     1099.69      818.99     36.06 o 
   9  19   0      296.93      262.70     36.06 o 
  10  19   0      350.68      426.49     47.39 o 
  11  19   0      315.12      306.99     47.39 o 
   0  20   0      189.98      185.43     22.66 o 
   4  20   0      714.61      930.25     34.00 o 
   7  20   0      109.41       67.99     27.81 o 
   8  20   0      778.47      703.61     38.12 o 
  11  20   0      263.26      261.66     46.36 o 
   1  21   0     4237.61     3922.91     67.99 o 
   2  21   0     7398.26     7151.49    117.44 o 
   3  21   0      340.61      583.08     30.91 o 
   5  21   0     4390.13     3609.74     66.96 o 
   6  21   0      281.87      262.70     25.75 o 
   7  21   0        4.38       -7.21     26.78 o 
   9  21   0     2811.14     2148.95     98.90 o 
  10  21   0       75.26       97.87     41.21 o 
  11  21   0      289.62      173.07     44.30 o 
   0  22   0    11132.40    11001.26    266.82 o 
   3  22   0    12793.54    11474.11    186.46 o 
   4  22   0      207.81      196.76     20.60 o 
   5  22   0     1801.11     2311.72     55.63 o 
   6  22   0        3.94       36.06     23.69 o 
   7  22   0       30.51       76.23     28.84 o 
   8  22   0      455.93      464.61     34.00 o 
  10  22   0      383.61      291.54     45.33 o 
  11  22   0        0.33       37.09     42.24 o 
   1  23   0     1857.65     1814.14     37.09 o 
   2  23   0     4939.67     4195.91     73.14 o 
   5  23   0     1494.71     1784.27     43.27 o 
   6  23   0        9.82      -22.66     23.69 o 
   7  23   0      520.01      574.84     37.09 o 
   9  23   0      483.51      471.82     40.18 o 
  10  23   0      411.30      439.89     48.42 o 
  11  23   0       85.80       84.47     44.30 o 
   0  24   0     1273.46     1316.57     47.39 o 
   1  24   0      266.18      315.23     17.51 o 
   2  24   0      710.23      949.82     26.78 o 
   3  24   0     3545.81     3231.67     59.75 o 
   4  24   0     3416.67     3163.67     59.75 o 
   5  24   0     1287.42     1336.14     36.06 o 
   6  24   0      172.43      184.40     25.75 o 
   7  24   0      511.67      605.74     36.06 o 
   8  24   0       43.78       84.47     29.88 o 
  10  24   0      570.42      563.51     58.72 o 
  11  24   0       63.95       71.08     43.27 o 
   1  25   0     1559.88     1475.21     42.24 o 
   2  25   0     1662.35     1551.45     36.06 o 
   3  25   0     5178.98     4823.29     84.47 o 
   4  25   0     1656.51     1791.48     44.30 o 
   5  25   0      202.57      343.05     22.66 o 
   6  25   0     1105.88      898.31     32.97 o 
   9  25   0      150.95       52.54     35.03 o 
  10  25   0      275.00      402.80     47.39 o 
  11  25   0      111.34      151.44     46.36 o 
   0  26   0     9188.64     9291.17    228.70 o 
   1  26   0     9849.52     8832.74    156.59 o 
   2  26   0     5422.93     5197.24     89.63 o 
   4  26   0      590.50      634.59     25.75 o 
   6  26   0     1833.78     1342.32     42.24 o 
   7  26   0     1693.11     1379.41     55.63 o 
   8  26   0     2197.56     1697.73     60.78 o 
   9  26   0       96.53      124.65     36.06 o 
  10  26   0       46.78      125.68     43.27 o 
  11  26   0      284.08      164.83     46.36 o 
   2  27   0     3946.70     4226.82     74.17 o 
   3  27   0      796.47      791.18     26.78 o 
   4  27   0      464.85      526.42     24.72 o 
   5  27   0     1807.73     1868.74     44.30 o 
   9  27   0       49.68       82.41     36.06 o 
  11  27   0      252.98      183.37     47.39 o 
   1  28   0     2168.73     2085.08     47.39 o 
   3  28   0     4809.19     4565.74     80.35 o 
   4  28   0      543.66      596.47     25.75 o 
   5  28   0     1256.74     1283.60     37.09 o 
   6  28   0     3136.76     3037.99     67.99 o 
   7  28   0      177.45      249.30     31.94 o 
   9  28   0      241.06      132.89     37.09 o 
  10  28   0     1329.92     1067.26     61.81 o 
  11  28   0        3.75       94.78     47.39 o 
   1  29   0     3799.52     3331.59     65.93 o 
   2  29   0    12877.19    12411.57    208.10 o 
   4  29   0       44.55       69.02     20.60 o 
   5  29   0     2851.23     2134.53     52.54 o 
   6  29   0     1858.25     2212.82     55.63 o 
   7  29   0      913.50      848.87     40.18 o 
   8  29   0     1662.58     1051.81     49.45 o 
  11  29   0       89.46       56.66     45.33 o 
   0  30   0      745.85      636.65     46.36 o 
   3  30   0        0.17       15.45     18.54 o 
   4  30   0      902.85      764.39     28.84 o 
   5  30   0     1260.06     1372.20     41.21 o 
   7  30   0      722.99      806.63     39.15 o 
   9  30   0      416.94      500.67     52.54 o 
  10  30   0      256.12      206.04     46.36 o 
   1  31   0      326.18      330.69     25.75 o 
   2  31   0     3955.32     4381.34     82.41 o 
   3  31   0      312.77      219.43     21.63 o 
   4  31   0      712.58      775.72     31.94 o 
   5  31   0      896.38     1179.55     39.15 o 
   6  31   0      909.60     1018.84     39.15 o 
   9  31   0      691.08      756.15     47.39 o 
  10  31   0      283.60      361.59     50.48 o 
   0  32   0     1573.94     1460.79     69.02 o 
   1  32   0       79.55      150.41     27.81 o 
   2  32   0      760.64     1039.45     32.97 o 
   3  32   0      711.53      499.64     26.78 o 
   4  32   0      883.53      980.73     35.03 o 
   5  32   0      136.79      303.90     29.88 o 
   8  32   0      508.92      461.52     41.21 o 
  10  32   0      561.58      670.65     61.81 o 
   1  33   0      300.21      296.69     31.94 o 
   2  33   0     1727.49     1745.12     44.30 o 
   3  33   0      795.22      782.93     46.36 o 
   4  33   0     1537.57     1654.46     45.33 o 
   5  33   0      272.63      343.05     29.88 o 
   6  33   0     1606.95     1700.82     49.45 o 
   7  33   0     3241.40     2559.99     79.32 o 
   0  34   0     5568.33     4401.95    148.35 o 
   1  34   0      400.19      365.71     32.97 o 
   4  34   0     1696.62     1632.83     46.36 o 
   5  34   0     2387.43     1774.99     49.45 o 
   6  34   0     1116.57     1226.94     41.21 o 
   8  34   0        8.91       44.30     36.06 o 
   9  34   0      155.15       92.72     38.12 o 
  10  34   0      192.23      161.74     46.36 o 
   1  35   0      386.48      329.66     35.03 o 
   2  35   0      527.86      620.17     28.84 o 
   3  35   0      876.20      751.00     31.94 o 
   4  35   0     1145.63     1170.28     39.15 o 
   5  35   0      400.55      652.10     34.00 o 
   6  35   0      840.45      907.59     37.09 o 
   7  35   0      150.09      311.11     32.97 o 
   8  35   0      153.68      162.77     38.12 o 
   9  35   0      175.69      172.04     40.18 o 
  10  35   0       10.98        3.09     46.36 o 
   0  36   0       17.40       42.24     39.15 o 
   1  36   0     3606.18     3167.79     94.78 o 
   2  36   0     1389.02     1478.30     41.21 o 
   3  36   0     1504.74     1515.39     43.27 o 
   4  36   0      990.01     1294.93     41.21 o 
   5  36   0     2829.81     2503.33     60.78 o 
   6  36   0      225.84      268.88     28.84 o 
   7  36   0       78.41       54.60     29.88 o 
   9  36   0      240.03      189.55     40.18 o 
  10  36   0       38.23       26.78     40.18 o 
   1  37   0      777.50      883.89     48.42 o 
   2  37   0      762.07      795.30     32.97 o 
   3  37   0     1987.13     1884.19     49.45 o 
   4  37   0     5203.67     4837.71     96.84 o 
   6  37   0       13.69       32.97     25.75 o 
   8  37   0      252.14      187.49     39.15 o 
   9  37   0      284.32      299.78     42.24 o 
  10  37   0       41.76       55.63     40.18 o 
   0  38   0     4311.04     4177.37    146.29 o 
   1  38   0       45.17      130.83     35.03 o 
   4  38   0     5264.91     4938.67     98.90 o 
   6  38   0      164.19      281.24     62.84 o 
   7  38   0     1803.08     1307.29     49.45 o 
   8  38   0        4.62       41.21     37.09 o 
   9  38   0      385.79      404.86     46.36 o 
  10  38   0      212.62      152.47    159.68 o 
   1  39   0      813.10      874.62     49.45 o 
   2  39   0     5048.48     4615.19     91.69 o 
   3  39   0     4001.00     3531.45     75.20 o 
   4  39   0     1543.30     2039.75     58.72 o 
   5  39   0        2.32       39.15     26.78 o 
   6  39   0     5354.05     4569.86    104.05 o 
   7  39   0      230.86      354.38     36.06 o 
   8  39   0      333.62      452.25     43.27 o 
   9  39   0      796.43      690.22     48.42 o 
   0  40   0     1721.05     1763.66     89.63 o 
   1  40   0      606.34      542.90     44.30 o 
   5  40   0      132.97      145.25     27.81 o 
   7  40   0       89.93       94.78     30.91 o 
   8  40   0      363.16      475.94     44.30 o 
   1  41   0     1234.86     1164.10     54.60 o 
   2  41   0        6.43       48.42     28.84 o 
   3  41   0     1651.33     1482.42     45.33 o 
   4  41   0      758.68      783.96     36.06 o 
   5  41   0     1484.68     1360.86     44.30 o 
   7  41   0       18.15       30.91     36.06 o 
   8  41   0      152.95      190.58     40.18 o 
   9  41   0        1.70      -17.51     48.42 o 
   0  42   0        8.62       73.14     47.39 o 
   2  42   0       16.76       -9.27     30.91 o 
   4  42   0      964.80      875.65     37.09 o 
   6  42   0      298.92      332.75     35.03 o 
   7  42   0      552.30      517.15     43.27 o 
   9  42   0        6.39       -9.27     50.48 o 
   1  43   0     3988.20     3415.04     99.93 o 
   2  43   0      411.47      487.27     36.06 o 
   3  43   0        3.08       51.51     26.78 o 
   4  43   0     1105.69     1306.26     43.27 o 
   5  43   0     1206.90     1132.16     46.36 o 
   6  43   0     2011.34     1734.82     56.66 o 
   8  43   0       94.78       46.36     39.15 o 
   9  43   0       41.60      107.14     48.42 o 
   0  44   0     2447.30     2026.36     96.84 o 
   2  44   0     2813.83     2485.82     73.14 o 
   6  44   0     1552.86     1717.30     56.66 o 
   8  44   0        1.83       61.81     46.36 o 
   9  44   0      111.11      -22.66    159.68 o 
   2  45   0     1074.07     1326.87     52.54 o 
   3  45   0      681.99      661.37     37.09 o 
   4  45   0      453.11      567.63     32.97 o 
   5  45   0      166.98      103.02     31.94 o 
   7  45   0      390.29      326.57     42.24 o 
   8  45   0      610.59      509.94     46.36 o 
   0  46   0        6.04      -23.69     49.45 o 
   1  46   0     3223.96     2848.44     89.63 o 
   4  46   0      139.57      106.11     26.78 o 
   5  46   0      295.06      353.35     35.03 o 
   6  46   0      154.51      156.59     34.00 o 
   7  46   0     1278.04     1254.76     62.84 o 
   8  46   0     1262.84     1140.41     60.78 o 
   1  47   0     2324.57     2385.89     80.35 o 
   2  47   0      117.73      122.59     36.06 o 
   3  47   0      251.55      279.18     28.84 o 
   4  47   0       15.61      -10.30     28.84 o 
   5  47   0      993.17     1055.93     45.33 o 
   7  47   0      303.29      479.03     43.27 o 
   0  48   0        8.84       37.09     55.63 o 
   1  48   0      345.05      510.97     45.33 o 
   2  48   0      655.31      738.64     44.30 o 
   3  48   0      431.69      521.27     34.00 o 
   4  48   0      151.21      161.74     31.94 o 
   7  48   0      860.04      829.29     54.60 o 
   8  48   0      328.44      274.03     46.36 o 
   1  49   0     1236.03     1132.16     53.57 o 
   3  49   0     3464.82     3000.91     75.20 o 
   4  49   0      527.06      591.32     38.12 o 
   5  49   0      103.70       86.53     34.00 o 
   6  49   0      121.75       77.26     37.09 o 
   8  49   0      162.64      193.67    172.04 o 
   0  50   0     4120.83     4003.27    169.98 o 
   2  50   0       29.92      100.96     36.06 o 
   5  50   0     1078.05     1087.87     59.75 o 
   6  50   0      373.89      364.68     40.18 o 
   7  50   0      134.05      227.67     40.18 o 
   2  51   0      549.34      493.45     42.24 o 
   3  51   0      244.69      358.50     46.36 o 
   4  51   0       47.22       11.33     42.24 o 
   6  51   0       60.22      122.59     37.09 o 
   7  51   0       54.12      103.02     39.15 o 
   0  52   0      441.43      422.37     66.96 o 
   1  52   0     1933.90     1987.21     95.81 o 
   2  52   0       85.71      159.68     37.09 o 
   3  52   0     1013.96      782.93     54.60 o 
   4  52   0      198.74      112.29     43.27 o 
   5  52   0      485.84      426.49     49.45 o 
   6  52   0       78.20      104.05     38.12 o 
   7  52   0      465.37      508.91     49.45 o 
   2  53   0      288.01      243.12     46.36 o 
   4  53   0       25.06       34.00     43.27 o 
   5  53   0      391.80      360.56     47.39 o 
   6  53   0       19.87       36.06     51.51 o 
   0  54   0      772.13      833.41     80.35 o 
   1  54   0       65.16       93.75     40.18 o 
   2  54   0      556.66      589.26     52.54 o 
   3  54   0       23.61       64.90     44.30 o 
   4  54   0       20.75      -41.21     41.21 o 
   5  54   0      422.71      484.18     49.45 o 
   6  54   0      139.85      174.10     53.57 o 
   1  55   0        0.00       54.60     46.36 o 
   2  55   0       18.77      -13.39     44.30 o 
   3  55   0      563.90      629.44     53.57 o 
   4  55   0       62.24      -38.12     46.36 o 
   5  55   0       29.54       79.32     51.51 o 
   6  55   0      619.50      480.06     59.75 o 
   0  56   0     3433.85     3294.51    185.43 o 
   1  56   0      103.11      153.50     49.45 o 
   2  56   0      282.99      239.00     49.45 o 
   3  56   0       12.49       82.41     45.33 o 
   4  56   0      503.68      533.63     51.51 o 
   5  56   0        8.79      -13.39     50.48 o 
   1  57   0      740.77      746.88     60.78 o 
   2  57   0       17.94        0.00     45.33 o 
   3  57   0       44.49      -43.27     43.27 o 
   4  57   0       64.40      138.04     45.33 o 
   5  57   0      241.53      138.04     58.72 o 
   0  58   0      211.15      173.07    143.19 o 
   1  58   0       60.31      122.59     75.20 o 
   2  58   0       76.73      110.23     47.39 o 
   3  58   0      420.99      331.72     50.48 o 
   4  58   0       28.08       50.48     44.30 o 
   5  58   0       11.87       47.39    103.02 o 
   1  59   0       29.24       73.14     72.11 o 
   2  59   0        4.53       55.63     60.78 o 
   3  59   0       18.69      -32.97     44.30 o 
   4  59   0        1.73      -22.66     45.33 o 
   0  60   0      267.42      150.41    144.22 o 
   1  60   0      496.85      410.01     76.23 o 
   2  60   0       48.91      -82.41     82.41 o 
   3  60   0       94.62       57.69     59.75 o 
   4  60   0       10.71       51.51    103.02 o 
   1  61   0       48.20      -15.45     90.66 o 
   2  61   0      448.54      469.76     67.99 o 
   3  61   0      743.37      662.40    112.29 o 
   0  62   0       75.38       15.45    141.13 o 
   1  62   0      232.22      135.98     92.72 o 
   2  62   0      915.59      938.49    118.47 o 
   1  63   0       90.13      139.07    118.47 o 
   2   0   1     1212.50     1237.24     37.09 o 
   3   0   1    10821.08     9755.77    141.13 o 
   4   0   1      391.43      590.29     37.09 o 
   5   0   1     2900.92     3089.50     62.84 o 
   6   0   1     3221.77     3213.12     72.11 o 
   8   0   1     2864.78     3075.08     70.05 o 
  10   0   1      121.48      127.74     34.00 o 
  12   0   1      163.55      181.31     44.30 o 
 -11   1   1      390.74      460.49     47.39 o 
  -9   1   1     1499.27     1109.50     42.24 o 
  -8   1   1     2472.82     2517.75     59.75 o 
  -7   1   1     1259.93     1700.82     72.11 o 
  -6   1   1     2129.14     2576.47     63.87 o 
  -5   1   1     4498.06     3888.92     77.26 o 
  -4   1   1     5027.87     4554.41     83.44 o 
  -3   1   1     8996.87     8544.29    122.59 o 
  -2   1   1     7533.03     6493.20    111.26 o 
  -1   1   1     1092.67     1020.91     35.03 o 
   1   1   1     1109.87     1032.24     38.12 o 
   2   1   1     7596.35     6566.35     84.47 o 
   3   1   1     8914.87     8631.85    123.62 o 
   4   1   1     5067.17     4572.96     83.44 o 
   5   1   1     4480.52     3846.68     74.17 o 
   6   1   1     2086.49     2509.51     60.78 o 
   7   1   1     1232.28     1594.71     61.81 o 
   8   1   1     2500.21     2675.37     66.96 o 
   9   1   1     1484.80     1034.30     43.27 o 
  11   1   1      395.91      441.95     46.36 o 
 -12   2   1      592.52      591.32     52.54 o 
 -11   2   1      661.22      582.05     49.45 o 
 -10   2   1      708.04      678.89     42.24 o 
  -8   2   1     1044.88     1423.70     42.24 o 
  -7   2   1     4265.35     3829.17     84.47 o 
  -6   2   1      981.08     1296.99     41.21 o 
  -4   2   1      912.76     1174.40     28.84 o 
  -2   2   1    28621.11    27410.95    381.17 o 
  -1   2   1    45347.92    35867.67    634.59 o 
   1   2   1    45276.10    36215.87    969.40 o 
   2   2   1    28535.74    27571.66    348.20 o 
   4   2   1      930.80     1145.56     30.91 o 
   6   2   1      996.33     1304.20     41.21 o 
   7   2   1     4250.53     3816.81     84.47 o 
   8   2   1     1042.57     1371.17     53.57 o 
  10   2   1      700.00      696.40     42.24 o 
  11   2   1      659.59      560.42     48.42 o 
  12   2   1      589.89      661.37     53.57 o 
 -12   3   1      402.72      403.83     49.45 o 
 -11   3   1      172.63      294.63     44.30 o 
  -9   3   1      464.88      470.79     34.00 o 
  -8   3   1      852.18     1202.22     40.18 o 
  -6   3   1     1956.36     2111.86     53.57 o 
  -5   3   1     3662.08     3869.34     73.14 o 
  -4   3   1     2583.94     2729.97     49.45 o 
  -3   3   1     5093.23     4977.81     85.50 o 
  -2   3   1    45146.73    40294.34    543.93 o 
  -1   3   1     3557.90     3042.11     93.75 o 
   1   3   1     3593.45     3303.78     67.99 o 
   2   3   1    45228.39    40481.83    498.61 o 
   3   3   1     5117.84     5004.60     73.14 o 
   4   3   1     2584.66     2771.18     53.57 o 
   5   3   1     3700.22     3737.48     73.14 o 
   6   3   1     1925.00     2036.66     51.51 o 
   8   3   1      844.47     1221.79     46.36 o 
   9   3   1      457.75      497.58     34.00 o 
  11   3   1      181.03      312.14     44.30 o 
  12   3   1      397.13      463.58     49.45 o 
 -12   4   1      172.44      153.50     45.33 o 
 -11   4   1       52.32      127.74     40.18 o 
 -10   4   1     2565.28     2042.84     78.29 o 
  -8   4   1     1541.90     1529.81     47.39 o 
  -7   4   1     1207.63     1203.25     37.09 o 
  -6   4   1     1693.83     2006.78     52.54 o 
  -5   4   1     1490.37     1629.74     59.75 o 
  -4   4   1     3576.88     4327.77     85.50 o 
  -3   4   1    17585.69    16282.98    244.15 o 
  -2   4   1     8993.22     8768.87    150.41 o 
  -1   4   1     9814.98     7855.10    182.34 o 
   0   4   1     4464.49     2579.56    347.17 o 
   1   4   1     9872.87     8078.65    135.98 o 
   2   4   1     9060.61     8948.12    149.38 o 
   3   4   1    17422.86    16238.68    233.85 o 
   4   4   1     3584.57     4110.41     78.29 o 
   5   4   1     1460.33     1575.14     63.87 o 
   6   4   1     1688.47     2039.75     50.48 o 
   7   4   1     1189.34     1184.70     46.36 o 
   8   4   1     1559.31     1494.79     53.57 o 
  10   4   1     2595.63     2108.77     99.93 o 
  11   4   1       52.93      113.32     41.21 o 
 -12   5   1      126.86      115.38     48.42 o 
 -11   5   1      118.87      121.56     41.21 o 
  -8   5   1     1460.84     1885.22     51.51 o 
  -7   5   1     1886.57     2091.26     50.48 o 
  -6   5   1     1833.89     1989.27     46.36 o 
  -4   5   1    12803.86    13093.55    203.98 o 
  -3   5   1     2312.67     2099.50     76.23 o 
  -2   5   1    27960.25    24994.15    342.02 o 
  -1   5   1      600.19      500.67     16.48 o 
   0   5   1     8801.87     6813.59    335.84 o 
   1   5   1      601.03      525.39     16.48 o 
   2   5   1    27732.91    25002.39    311.11 o 
   3   5   1     2285.25     2183.98     61.81 o 
   4   5   1    12892.00    13303.70    220.46 o 
   6   5   1     1870.50     2054.17     52.54 o 
   7   5   1     1880.36     2099.50     54.60 o 
   8   5   1     1476.39     1936.73     59.75 o 
  11   5   1      122.06      165.86     41.21 o 
  12   5   1      124.74      103.02     42.24 o 
 -12   6   1       14.99       79.32     43.27 o 
 -10   6   1     1410.84     1288.75     52.54 o 
  -9   6   1     5426.68     3661.25     82.41 o 
  -8   6   1     1830.23     1732.76     52.54 o 
  -7   6   1     4119.25     3560.29     72.11 o 
  -6   6   1     2538.21     2892.74     59.75 o 
  -4   6   1     6010.18     6289.23    143.19 o 
  -3   6   1     1934.51     1730.70     29.88 o 
  -2   6   1    16049.57    14224.68    199.85 o 
  -1   6   1     2839.90     2602.23     35.03 o 
   0   6   1      497.93      330.69     22.66 o 
   1   6   1     2806.23     2591.93     35.03 o 
   2   6   1    16140.39    14513.13    182.34 o 
   3   6   1     1899.71     1721.43     32.97 o 
   4   6   1     6102.39     6422.12    110.23 o 
   6   6   1     2531.95     2877.28     70.05 o 
   7   6   1     4111.13     3585.02     80.35 o 
   8   6   1     1854.29     1880.07     58.72 o 
   9   6   1     5424.57     3519.08     81.38 o 
  10   6   1     1415.60     1248.57     51.51 o 
 -12   7   1      249.60      215.31     46.36 o 
  -9   7   1     2741.83     3053.44     80.35 o 
  -7   7   1     1230.70     1689.49     45.33 o 
  -6   7   1     2831.57     2908.19     59.75 o 
  -4   7   1     1145.45     1402.07     40.18 o 
  -3   7   1      628.73      593.38     25.75 o 
  -2   7   1     7196.06     6475.69     92.72 o 
  -1   7   1     5468.58     5178.70     67.99 o 
   0   7   1     2128.30     1611.20     24.72 o 
   1   7   1     5465.15     5191.06     65.93 o 
   2   7   1     7331.95     6573.56     84.47 o 
   3   7   1      625.24      553.20     17.51 o 
   4   7   1     1133.92     1535.99     58.72 o 
   6   7   1     2845.57     2967.94     66.96 o 
   7   7   1     1231.20     1779.12     67.99 o 
   9   7   1     2720.59     2882.43     76.23 o 
  11   7   1      231.35      298.75     44.30 o 
  12   7   1      244.45      126.71     45.33 o 
 -12   8   1      106.21      108.17     51.51 o 
 -11   8   1      505.42      479.03     48.42 o 
  -9   8   1      764.60      962.19     45.33 o 
  -8   8   1      991.89      863.29     37.09 o 
  -7   8   1      858.35      986.91     34.00 o 
  -6   8   1     1418.77     1821.35     44.30 o 
  -5   8   1     1386.14     1394.86     36.06 o 
  -4   8   1      156.50      244.15     24.72 o 
  -3   8   1     3304.82     2897.89     46.36 o 
  -2   8   1     3871.65     3702.46     55.63 o 
  -1   8   1     5086.70     4362.80     57.69 o 
   0   8   1    12387.48    10739.59    149.38 o 
   1   8   1     5012.96     4297.90     55.63 o 
   2   8   1     3956.35     3756.02     51.51 o 
   3   8   1     3221.89     2736.15     47.39 o 
   5   8   1     1372.76     1423.70     45.33 o 
   6   8   1     1424.92     1890.37     50.48 o 
   7   8   1      835.80     1037.39     39.15 o 
   8   8   1     1017.99     1011.63     44.30 o 
   9   8   1      794.30      964.25     43.27 o 
  11   8   1      508.24      381.17     46.36 o 
  12   8   1      105.82       96.84     42.24 o 
 -12   9   1        5.36       30.91     43.27 o 
 -10   9   1      339.80      367.77     41.21 o 
  -8   9   1      912.64      740.70     35.03 o 
  -6   9   1     1844.49     1885.22     45.33 o 
  -5   9   1     1692.16     1932.61     42.24 o 
  -4   9   1     3243.71     3506.72     58.72 o 
  -3   9   1     4867.28     4616.22     64.90 o 
  -2   9   1     3343.41     2965.88     49.45 o 
  -1   9   1    11514.39    10160.63    133.92 o 
   1   9   1    11536.99    10357.40    128.77 o 
   2   9   1     3399.20     2945.28     42.24 o 
   3   9   1     4875.78     4499.81     70.05 o 
   4   9   1     3211.20     3438.73     64.90 o 
   5   9   1     1670.49     1857.41     45.33 o 
   6   9   1     1855.67     1914.07     50.48 o 
   8   9   1      930.04      756.15     40.18 o 
  10   9   1      343.55      358.50     40.18 o 
  12   9   1        5.59      -40.18     40.18 o 
 -12  10   1       32.32      -26.78     42.24 o 
 -11  10   1      449.65      446.07     48.42 o 
 -10  10   1      345.46      433.70     42.24 o 
  -9  10   1     1361.63     1117.74     53.57 o 
  -7  10   1     6296.81     4976.78    130.83 o 
  -6  10   1     1234.98     1318.63     38.12 o 
  -5  10   1     3857.22     3903.34     67.99 o 
  -4  10   1     6589.56     6114.10     94.78 o 
  -3  10   1     2226.59     2363.23     39.15 o 
  -2  10   1     4538.26     4734.69     71.08 o 
  -1  10   1    25128.45    22683.47    300.81 o 
   0  10   1     9126.19     7955.03    106.11 o 
   1  10   1    25068.54    22331.14    279.18 o 
   2  10   1     4591.09     4765.60     64.90 o 
   3  10   1     2255.67     2340.56     41.21 o 
   4  10   1     6540.27     6112.04    107.14 o 
   5  10   1     3833.68     3868.31     76.23 o 
   6  10   1     1229.88     1329.96     42.24 o 
   7  10   1     6347.68     5043.75    111.26 o 
   9  10   1     1347.63     1176.46     50.48 o 
  10  10   1      347.39      415.16     41.21 o 
  11  10   1      455.07      488.30     47.39 o 
  12  10   1       32.50      -34.00     40.18 o 
 -12  11   1       29.70       14.42     49.45 o 
 -11  11   1      828.17      692.28     53.57 o 
 -10  11   1      450.51      544.96     44.30 o 
  -9  11   1      455.23      581.02     37.09 o 
  -8  11   1     2129.36     1718.34     50.48 o 
  -7  11   1     2373.13     2744.39     65.93 o 
  -6  11   1     2569.11     2420.92     53.57 o 
  -5  11   1     1248.74     1553.51     36.06 o 
  -4  11   1     1919.27     2386.92     50.48 o 
  -3  11   1     5987.37     5452.73     84.47 o 
  -2  11   1    27609.50    24235.94    332.75 o 
  -1  11   1    11108.35     9739.29    146.29 o 
   1  11   1    11099.32     9759.90    125.68 o 
   2  11   1    27525.67    23777.51    315.23 o 
   3  11   1     6047.10     5462.00     88.60 o 
   4  11   1     1898.05     2485.82     75.20 o 
   5  11   1     1263.75     1597.80     44.30 o 
   6  11   1     2612.17     2479.64     57.69 o 
   7  11   1     2354.03     2845.35     94.78 o 
   8  11   1     2131.08     1771.90     57.69 o 
   9  11   1      458.25      615.02     41.21 o 
  10  11   1      450.67      609.86     44.30 o 
  11  11   1      819.37      815.90     53.57 o 
  12  11   1       28.08      -39.15     40.18 o 
 -12  12   1      142.82      123.62     45.33 o 
 -11  12   1      312.92      536.72     50.48 o 
 -10  12   1      497.91      713.91     47.39 o 
  -7  12   1      844.15     1103.32     38.12 o 
  -6  12   1     2790.55     2808.26     58.72 o 
  -5  12   1     2881.00     2515.69     48.42 o 
  -4  12   1     3505.77     3278.02     59.75 o 
  -3  12   1     1024.29     1318.63     44.30 o 
  -2  12   1     2667.67     2892.74     76.23 o 
  -1  12   1     4987.78     4732.63     70.05 o 
   0  12   1    12121.23    10614.94    144.22 o 
   1  12   1     4913.54     4593.56     66.96 o 
   2  12   1     2655.37     3049.32     96.84 o 
   3  12   1     1043.71     1207.37     50.48 o 
   4  12   1     3472.93     3229.60     64.90 o 
   5  12   1     2908.50     2584.71     57.69 o 
   6  12   1     2789.75     2829.90     63.87 o 
   7  12   1      850.08     1153.80     44.30 o 
  10  12   1      508.09      736.58     46.36 o 
  11  12   1      327.09      471.82     47.39 o 
  12  12   1      143.56       89.63     42.24 o 
 -12  13   1      218.94      152.47     46.36 o 
 -10  13   1      995.12      941.58     51.51 o 
  -9  13   1      489.16      514.06     37.09 o 
  -7  13   1      986.59      933.34     35.03 o 
  -6  13   1     2024.72     2240.63     50.48 o 
  -5  13   1     1451.87     1926.43     41.21 o 
  -4  13   1     2326.45     2617.68     48.42 o 
  -3  13   1      425.53      535.69     18.54 o 
  -2  13   1     5031.26     4661.55     66.96 o 
  -1  13   1     1206.23     1070.35     21.63 o 
   0  13   1    11090.81    10193.60    139.07 o 
   1  13   1     1195.99     1089.93     21.63 o 
   2  13   1     5058.01     4693.49     64.90 o 
   3  13   1      434.81      541.87     20.60 o 
   4  13   1     2361.04     2661.98     55.63 o 
   5  13   1     1458.05     1948.06     48.42 o 
   6  13   1     2034.44     2239.60     54.60 o 
   7  13   1     1002.87      961.16     41.21 o 
   9  13   1      497.82      531.57     40.18 o 
  10  13   1     1016.42      903.47     48.42 o 
  12  13   1      221.78       91.69     42.24 o 
 -12  14   1       74.22      106.11     45.33 o 
 -11  14   1      878.89      858.14     56.66 o 
  -9  14   1      902.01      869.47     41.21 o 
  -8  14   1      992.37     1012.66     43.27 o 
  -7  14   1      618.58      808.69     34.00 o 
  -6  14   1     1677.93     1724.52     45.33 o 
  -5  14   1     2306.94     2821.65     52.54 o 
  -4  14   1     6010.51     5623.74     95.81 o 
  -3  14   1     2202.46     2429.16     45.33 o 
  -2  14   1    10902.21     9730.02    133.92 o 
  -1  14   1     3581.71     3099.80     46.36 o 
   0  14   1     4527.43     4363.83     61.81 o 
   1  14   1     3637.39     3199.73     48.42 o 
   2  14   1    10974.82     9788.74    129.80 o 
   3  14   1     2210.72     2415.76     53.57 o 
   4  14   1     5974.50     5703.06    104.05 o 
   5  14   1     2321.07     2859.77     69.02 o 
   6  14   1     1646.66     1812.08     50.48 o 
   7  14   1      624.90      890.07     40.18 o 
   8  14   1      996.01     1039.45     47.39 o 
   9  14   1      906.97      875.65     86.53 o 
  11  14   1      877.50      787.06     53.57 o 
  12  14   1       70.12       67.99     42.24 o 
 -11  15   1      423.20      676.83     56.66 o 
 -10  15   1      525.48      669.61     47.39 o 
  -8  15   1      984.55     1089.93     43.27 o 
  -6  15   1     1745.22     1771.90     46.36 o 
  -5  15   1     7884.61     7615.07    119.50 o 
  -4  15   1     4366.60     4840.80     77.26 o 
  -3  15   1     9290.88     8573.13    135.98 o 
  -2  15   1     2973.26     2649.61     44.30 o 
  -1  15   1    11844.32    10618.03    141.13 o 
   0  15   1    22013.51    20711.71    271.97 o 
   1  15   1    11899.06    10557.25    153.50 o 
   2  15   1     2983.22     2718.64     50.48 o 
   3  15   1     9256.49     8597.86    148.35 o 
   4  15   1     4331.33     4854.19     90.66 o 
   5  15   1     8009.47     7833.47    140.10 o 
   6  15   1     1750.23     1840.93     51.51 o 
   8  15   1      989.37     1161.01     47.39 o 
  10  15   1      525.88      654.16     44.30 o 
  11  15   1      419.88      637.68     50.48 o 
  12  15   1       16.81       73.14     39.15 o 
 -11  16   1      586.07      586.17     52.54 o 
 -10  16   1      679.05      642.83     46.36 o 
  -9  16   1      482.27      528.48     36.06 o 
  -8  16   1     2177.95     1737.91     54.60 o 
  -7  16   1      567.04      664.46     32.97 o 
  -6  16   1     1953.75     1745.12     45.33 o 
  -5  16   1     5942.09     6196.51     98.90 o 
  -4  16   1     5794.59     5351.77     92.72 o 
  -3  16   1     5676.44     5655.67     90.66 o 
  -2  16   1      174.28      212.22     14.42 o 
  -1  16   1     8856.86     7927.21    110.23 o 
   0  16   1    19775.20    18402.05    249.30 o 
   1  16   1     8985.96     8033.32    111.26 o 
   2  16   1      177.03      233.85     11.33 o 
   3  16   1     5700.09     5913.21    104.05 o 
   4  16   1     5812.54     5451.70     99.93 o 
   5  16   1     5982.20     6274.81    140.10 o 
   6  16   1     2005.16     1723.49     50.48 o 
   7  16   1      573.54      747.91     38.12 o 
   8  16   1     2193.12     1841.96     59.75 o 
   9  16   1      472.04      535.69     41.21 o 
  10  16   1      698.01      608.83     44.30 o 
  11  16   1      584.18      586.17     49.45 o 
 -10  17   1      289.94      452.25     44.30 o 
  -9  17   1      378.30      478.00     36.06 o 
  -8  17   1     1118.16     1346.44     46.36 o 
  -7  17   1      525.77      778.81     34.00 o 
  -6  17   1     1398.56     1579.26     44.30 o 
  -3  17   1     3549.26     3213.12     55.63 o 
  -2  17   1      517.92      626.35     29.88 o 
  -1  17   1     1793.39     1744.09     31.94 o 
   0  17   1     1522.43     1891.40     35.03 o 
   1  17   1     1794.51     1768.81     29.88 o 
   2  17   1      505.47      671.68     34.00 o 
   3  17   1     3504.71     3269.78     58.72 o 
   6  17   1     1392.53     1699.79     49.45 o 
   7  17   1      510.34      746.88     36.06 o 
   8  17   1     1133.37     1370.14     54.60 o 
   9  17   1      382.78      496.55     36.06 o 
  10  17   1      299.31      482.12     42.24 o 
  11  17   1      150.03      221.49     43.27 o 
 -11  18   1       41.65      132.89     44.30 o 
 -10  18   1      518.39      582.05     54.60 o 
  -9  18   1      784.56      903.47     44.30 o 
  -8  18   1      406.09      601.62     42.24 o 
  -7  18   1     1220.30     1044.60     38.12 o 
  -6  18   1     2535.54     2613.56     59.75 o 
  -5  18   1      758.72      753.06     26.78 o 
  -4  18   1     2140.38     2266.39     46.36 o 
  -3  18   1    11880.81    10629.37    161.74 o 
  -2  18   1    15339.08    14169.05    211.19 o 
  -1  18   1     2056.16     1735.85     30.91 o 
   0  18   1     1348.76     1134.22     22.66 o 
   1  18   1     1963.53     1695.67     32.97 o 
   2  18   1    15358.79    13879.57    215.31 o 
   3  18   1    11925.27    10661.30    181.31 o 
   4  18   1     2154.11     2265.36     50.48 o 
   5  18   1      778.85      779.84     32.97 o 
   6  18   1     2551.27     2732.03     66.96 o 
   7  18   1     1226.80     1093.02     42.24 o 
   8  18   1      403.46      662.40     41.21 o 
   9  18   1      793.70      851.96     42.24 o 
  10  18   1      514.44      548.05     43.27 o 
  11  18   1       39.85       23.69     39.15 o 
 -11  19   1       90.14       43.27     42.24 o 
 -10  19   1      579.59      519.21     47.39 o 
  -9  19   1      461.31      588.23     38.12 o 
  -8  19   1      932.50      741.73     38.12 o 
  -6  19   1     2339.96     2591.93     58.72 o 
  -5  19   1      854.73     1050.78     31.94 o 
  -4  19   1     2540.09     2422.98     47.39 o 
  -1  19   1     3152.28     2732.03     43.27 o 
   0  19   1      707.08      702.58     18.54 o 
   1  19   1     3118.45     2710.40     47.39 o 
   4  19   1     2515.02     2412.67     55.63 o 
   5  19   1      881.69     1082.72     38.12 o 
   6  19   1     2339.09     2539.39     73.14 o 
   8  19   1      931.81      746.88     43.27 o 
   9  19   1      448.48      522.30     37.09 o 
  10  19   1      585.69      574.84     43.27 o 
  11  19   1       88.76       47.39     39.15 o 
 -11  20   1      223.47      199.85     46.36 o 
 -10  20   1      377.66      447.10     44.30 o 
  -9  20   1      253.22      329.66     35.03 o 
  -7  20   1     1001.85     1036.36     38.12 o 
  -4  20   1     2318.28     2479.64     50.48 o 
  -3  20   1     5103.17     4501.87     77.26 o 
  -2  20   1     2275.81     2131.44     40.18 o 
  -1  20   1     6028.68     5697.91     86.53 o 
   1  20   1     5995.85     5719.54     92.72 o 
   2  20   1     2277.63     2107.74     44.30 o 
   3  20   1     5212.34     4578.11     87.57 o 
   4  20   1     2331.91     2569.26     53.57 o 
   7  20   1     1006.71      998.24     44.30 o 
   9  20   1      259.16      342.02     34.00 o 
  10  20   1      386.60      481.09     42.24 o 
  11  20   1      224.58      216.34     40.18 o 
 -11  21   1      357.53      273.00     46.36 o 
  -9  21   1      708.12      781.90     42.24 o 
  -8  21   1     1664.85     1476.24     54.60 o 
  -6  21   1     1172.30     1072.41     34.00 o 
  -5  21   1      164.25      192.64     23.69 o 
  -4  21   1     3285.76     3351.17     62.84 o 
  -3  21   1     1385.35     1692.58     50.48 o 
  -2  21   1     2138.72     2124.22     40.18 o 
   0  21   1     3160.92     3119.38     52.54 o 
   2  21   1     2127.77     2115.98     45.33 o 
   3  21   1     1367.77     1674.04     59.75 o 
   4  21   1     3299.03     3399.58     69.02 o 
   5  21   1      166.14      190.58     26.78 o 
   6  21   1     1167.24      999.27     44.30 o 
   8  21   1     1677.24     1472.12     62.84 o 
   9  21   1      704.11      741.73     42.24 o 
  11  21   1      359.59      230.76     37.09 o 
 -10  22   1      713.30      571.75     48.42 o 
  -7  22   1     3379.86     2957.64     67.99 o 
  -4  22   1     2201.08     2787.66     56.66 o 
  -3  22   1     2274.89     2295.23     46.36 o 
  -2  22   1     1711.75     1859.47     38.12 o 
  -1  22   1     2024.72     1853.29     34.00 o 
   1  22   1     1974.56     1778.09     39.15 o 
   2  22   1     1717.84     1863.59     44.30 o 
   3  22   1     2252.99     2330.26     45.33 o 
   4  22   1     2175.15     2791.78     62.84 o 
   6  22   1      171.36      266.82     28.84 o 
   7  22   1     3376.28     2992.66     75.20 o 
  10  22   1      721.60      650.04     45.33 o 
 -11  23   1      301.02      216.34     46.36 o 
 -10  23   1      648.39      599.56     47.39 o 
  -9  23   1      346.52      487.27     41.21 o 
  -8  23   1     1273.03     1212.52     47.39 o 
  -6  23   1      451.11      415.16     27.81 o 
  -5  23   1     1225.67     1282.57     37.09 o 
  -4  23   1     3809.69     3678.76     70.05 o 
  -3  23   1     1116.31     1441.22     36.06 o 
  -2  23   1     1037.13      914.80     25.75 o 
  -1  23   1      249.93      246.21     16.48 o 
   0  23   1     2956.35     2684.64     51.51 o 
   1  23   1      251.20      242.09     15.45 o 
   2  23   1     1016.38      883.89     29.88 o 
   3  23   1     1116.76     1464.91     36.06 o 
   4  23   1     3768.13     3706.58     78.29 o 
   5  23   1     1226.55     1294.93     41.21 o 
   6  23   1      451.51      381.17     31.94 o 
   8  23   1     1269.77     1182.64     56.66 o 
   9  23   1      334.97      433.70     38.12 o 
  10  23   1      653.83      598.53     44.30 o 
  11  23   1      298.86      242.09     37.09 o 
 -11  24   1       55.90       71.08     46.36 o 
  -9  24   1      827.53      718.03     45.33 o 
  -7  24   1     1043.27     1276.39     43.27 o 
  -5  24   1      421.69      611.93     27.81 o 
  -4  24   1     3708.31     3940.43     74.17 o 
  -3  24   1      592.89      678.89     24.72 o 
  -2  24   1      485.62      567.63     21.63 o 
  -1  24   1     3684.23     3352.20     57.69 o 
   0  24   1     2452.57     2726.88     52.54 o 
   1  24   1     3706.36     3409.89     66.96 o 
   2  24   1      509.38      588.23     25.75 o 
   3  24   1      600.59      717.00     25.75 o 
   4  24   1     3732.86     3969.27     83.44 o 
   5  24   1      435.10      653.13     28.84 o 
   7  24   1     1029.28     1229.00     49.45 o 
   9  24   1      841.43      741.73     43.27 o 
  11  24   1       56.53       89.63     35.03 o 
 -11  25   1      145.57      124.65     45.33 o 
 -10  25   1       11.86      -39.15     39.15 o 
  -8  25   1      303.32      218.40     32.97 o 
  -6  25   1     1075.66     1108.47     37.09 o 
  -5  25   1      563.26      632.53     28.84 o 
  -4  25   1     1385.57     1790.45     42.24 o 
  -3  25   1     3133.08     2706.27     54.60 o 
  -2  25   1      234.77      256.51     19.57 o 
  -1  25   1     1584.26     2056.23     40.18 o 
   0  25   1     2528.43     2908.19     55.63 o 
   1  25   1     1557.24     2020.18     48.42 o 
   3  25   1     3154.33     2637.25     54.60 o 
   4  25   1     1351.03     1754.39     49.45 o 
   5  25   1      585.12      697.43     30.91 o 
   6  25   1     1099.10     1134.22     43.27 o 
   8  25   1      310.22      244.15     32.97 o 
  10  25   1       12.61        7.21     30.91 o 
  11  25   1      144.66       96.84     35.03 o 
 -10  26   1       52.90       56.66     39.15 o 
  -9  26   1      412.27      481.09     42.24 o 
  -7  26   1      324.89      364.68     34.00 o 
  -6  26   1     1261.49     1310.39     40.18 o 
  -5  26   1     1567.30     1527.75     41.21 o 
  -4  26   1     1565.68     1844.02     43.27 o 
  -2  26   1     3206.19     2675.37     53.57 o 
  -1  26   1     4754.64     4524.54     75.20 o 
   1  26   1     4784.02     4602.83     91.69 o 
   2  26   1     3164.69     2669.19     56.66 o 
   3  26   1      454.19      656.22     37.09 o 
   4  26   1     1543.83     1848.14     49.45 o 
   5  26   1     1616.42     1546.30     44.30 o 
   6  26   1     1272.13     1322.75     47.39 o 
   7  26   1      333.45      370.86     38.12 o 
   8  26   1       22.86       39.15     29.88 o 
   9  26   1      426.59      509.94     39.15 o 
  10  26   1       54.39       37.09     31.94 o 
 -11  27   1      708.71      734.52     61.81 o 
 -10  27   1      346.45      298.75     44.30 o 
  -9  27   1     1241.70      932.31     49.45 o 
  -7  27   1      587.26      613.99     37.09 o 
  -6  27   1     1289.23     1409.28     42.24 o 
  -4  27   1     3918.28     3836.38     73.14 o 
  -3  27   1      700.82      705.67     26.78 o 
  -2  27   1     1947.20     1821.35     41.21 o 
  -1  27   1     4075.85     4074.35     69.02 o 
   0  27   1     9605.08     8478.36    153.50 o 
   1  27   1     4073.56     4101.13     84.47 o 
   2  27   1     1916.31     1816.20     44.30 o 
   3  27   1      703.24      691.25     30.91 o 
   4  27   1     3872.19     3762.21     72.11 o 
   6  27   1     1301.78     1390.74     48.42 o 
   7  27   1      572.41      651.07     47.39 o 
   9  27   1     1251.18      991.03     42.24 o 
  10  27   1      344.83      266.82     35.03 o 
  11  27   1      702.43      742.76     45.33 o 
 -11  28   1      525.33      752.03     58.72 o 
  -8  28   1     1012.78      942.61     59.75 o 
  -7  28   1      977.02     1163.07     51.51 o 
  -6  28   1      956.49     1173.37     38.12 o 
  -5  28   1     4143.40     3738.51     74.17 o 
  -4  28   1     1205.12     1517.45     51.51 o 
  -3  28   1      258.39      342.02     22.66 o 
  -2  28   1     5275.38     5038.60     90.66 o 
  -1  28   1     3815.09     3643.74     62.84 o 
   0  28   1     7336.77     7483.20    137.01 o 
   1  28   1     3846.71     3512.90     75.20 o 
   2  28   1     5272.38     4990.18     98.90 o 
   3  28   1      251.16      330.69     21.63 o 
   4  28   1     1182.99     1479.33     42.24 o 
   5  28   1     4160.64     3725.12     80.35 o 
   6  28   1      941.67     1135.26     45.33 o 
   7  28   1      996.29     1105.38     45.33 o 
   8  28   1     1020.04      911.71     42.24 o 
  11  28   1      521.86      707.73     61.81 o 
 -11  29   1      178.48      297.72     62.84 o 
 -10  29   1      409.17      281.24     44.30 o 
  -9  29   1      488.53      447.10     45.33 o 
  -8  29   1      493.35      789.12     42.24 o 
  -7  29   1     1714.38     1574.11     49.45 o 
  -6  29   1      308.19      457.40     29.88 o 
  -5  29   1      876.95     1238.27     71.08 o 
  -4  29   1     1797.43     1886.25     46.36 o 
  -3  29   1      373.02      450.19     24.72 o 
   0  29   1      687.08     1190.88     34.00 o 
   3  29   1      373.78      448.13     22.66 o 
   4  29   1     1830.47     1924.37     44.30 o 
   5  29   1      861.31     1249.60     73.14 o 
   6  29   1      308.86      438.86     28.84 o 
   7  29   1     1716.53     1531.87     63.87 o 
   8  29   1      488.03      778.81     36.06 o 
   9  29   1      486.22      422.37     36.06 o 
  10  29   1      419.04      299.78     35.03 o 
  -8  30   1      731.31      733.49     45.33 o 
  -6  30   1      336.75      376.01     29.88 o 
  -3  30   1      125.35      161.74     21.63 o 
  -2  30   1      770.89      869.47     28.84 o 
   1  30   1      188.69      223.55     20.60 o 
   2  30   1      795.08      898.31     29.88 o 
   3  30   1      130.95      161.74     19.57 o 
   6  30   1      356.81      383.23     23.69 o 
   8  30   1      731.30      729.37     36.06 o 
   9  30   1      253.04      424.43     36.06 o 
 -10  31   1      979.13      891.10     64.90 o 
  -9  31   1      629.09      739.67     52.54 o 
  -7  31   1      650.56      620.17     35.03 o 
  -6  31   1     1283.49     1360.86     44.30 o 
  -5  31   1     5492.88     5316.74     99.93 o 
  -4  31   1     1877.14     1874.92     46.36 o 
  -3  31   1      734.65      588.23     26.78 o 
  -2  31   1      702.04      690.22     24.72 o 
  -1  31   1     1640.83     1777.06     40.18 o 
   0  31   1      134.60      132.89     18.54 o 
   1  31   1     1636.93     1700.82     47.39 o 
   2  31   1      684.59      673.74     26.78 o 
   3  31   1      729.08      647.98     26.78 o 
   4  31   1     1828.64     1758.51     39.15 o 
   5  31   1     5474.24     5355.89     89.63 o 
   6  31   1     1276.30     1300.08     38.12 o 
   7  31   1      636.92      630.47     32.97 o 
   9  31   1      615.42      736.58     41.21 o 
  10  31   1      978.52      879.77     60.78 o 
  -8  32   1      493.34      540.84     44.30 o 
  -6  32   1      691.41      806.63     37.09 o 
  -5  32   1     2890.50     3414.01     77.26 o 
  -4  32   1      824.28     1035.33     35.03 o 
  -3  32   1     2146.40     1695.67     43.27 o 
  -1  32   1      557.77      589.26     22.66 o 
   0  32   1     3709.24     3745.72     77.26 o 
   1  32   1      560.48      593.38     28.84 o 
   2  32   1      171.87      208.10     20.60 o 
   3  32   1     2162.98     1695.67     42.24 o 
   4  32   1      835.22     1042.54     34.00 o 
   5  32   1     2894.83     3280.08     83.44 o 
   6  32   1      680.25      827.23     29.88 o 
   8  32   1      490.50      548.05     35.03 o 
 -10  33   1      349.66      414.13     47.39 o 
  -9  33   1      321.52      252.39     44.30 o 
  -7  33   1      211.71      214.28     29.88 o 
  -6  33   1      310.63      436.79     31.94 o 
  -5  33   1      910.64     1231.06     45.33 o 
  -4  33   1      471.87      613.99     29.88 o 
  -2  33   1     1109.21     1208.40     31.94 o 
  -1  33   1      764.96      830.32     32.97 o 
   1  33   1      757.93      837.53     38.12 o 
   2  33   1     1090.01     1129.07     35.03 o 
   4  33   1      469.59      618.11     28.84 o 
   5  33   1      916.89     1166.16     32.97 o 
   6  33   1      308.01      438.86     24.72 o 
   7  33   1      217.53      222.52     26.78 o 
   9  33   1      323.51      328.63     34.00 o 
  10  33   1      346.91      448.13     38.12 o 
  -9  34   1      460.99      433.70     47.39 o 
  -8  34   1       34.45       85.50     37.09 o 
  -6  34   1       15.80       59.75     27.81 o 
  -5  34   1      317.65      467.70     30.91 o 
  -4  34   1     1340.42     1406.19     42.24 o 
  -3  34   1     1461.93     1381.47     39.15 o 
  -2  34   1      371.26      459.46     27.81 o 
  -1  34   1      368.20      427.52     24.72 o 
   0  34   1      248.71      308.02     28.84 o 
   1  34   1      376.92      415.16     31.94 o 
   2  34   1      362.63      454.31     25.75 o 
   3  34   1     1449.54     1350.56     38.12 o 
   4  34   1     1341.24     1469.03     41.21 o 
   5  34   1      331.71      488.30     23.69 o 
   8  34   1       34.26       94.78     28.84 o 
   9  34   1      450.31      449.16     36.06 o 
 -10  35   1      523.93      390.44     50.48 o 
  -9  35   1       67.94      196.76     43.27 o 
  -8  35   1      148.49       54.60     37.09 o 
  -7  35   1     1705.47     1442.25     59.75 o 
  -6  35   1      249.69      280.21     31.94 o 
  -5  35   1     1250.23     1124.95     39.15 o 
  -4  35   1     1998.35     1901.71     48.42 o 
  -3  35   1      114.45      217.37     24.72 o 
  -2  35   1      677.68      705.67     29.88 o 
  -1  35   1      503.64      530.54     31.94 o 
   0  35   1      380.94      445.04     27.81 o 
   1  35   1      509.03      543.93     35.03 o 
   2  35   1      691.50      724.21     28.84 o 
   3  35   1      106.21      257.54     27.81 o 
   4  35   1     1999.83     1908.92     48.42 o 
   5  35   1     1233.37     1071.38     32.97 o 
   6  35   1      242.03      227.67     23.69 o 
   7  35   1     1689.60     1290.81     41.21 o 
   8  35   1      151.31      130.83     28.84 o 
  10  35   1      516.44      404.86     45.33 o 
 -10  36   1      230.91      251.36     50.48 o 
  -9  36   1        1.54       61.81     41.21 o 
  -8  36   1      205.10      160.71     38.12 o 
  -7  36   1      997.65     1260.94     45.33 o 
  -3  36   1     1726.55     1644.16     44.30 o 
  -2  36   1      534.03      494.48     39.15 o 
  -1  36   1      887.30      970.43     40.18 o 
   0  36   1      473.87      312.14     26.78 o 
   1  36   1      866.18      975.58     46.36 o 
   2  36   1      522.04      427.52     34.00 o 
   3  36   1     1703.15     1612.23     43.27 o 
   6  36   1       97.84       94.78     22.66 o 
   7  36   1      995.02     1290.81     42.24 o 
   8  36   1      201.28      176.16     29.88 o 
   9  36   1        1.92       66.96     30.91 o 
  10  36   1      235.67      236.94     37.09 o 
 -10  37   1       76.10       52.54     51.51 o 
  -9  37   1      391.22      344.08     45.33 o 
  -8  37   1      192.92      156.59     39.15 o 
  -6  37   1       12.27       15.45     27.81 o 
  -5  37   1      153.48      179.25     28.84 o 
  -4  37   1      821.84      858.14     35.03 o 
  -3  37   1     1211.42     1307.29     45.33 o 
  -2  37   1       75.37       92.72     24.72 o 
  -1  37   1     2073.29     1983.09     62.84 o 
   0  37   1      398.43      424.43     37.09 o 
   1  37   1     2063.25     2017.09     66.96 o 
   2  37   1       70.75       99.93     31.94 o 
   3  37   1     1201.28     1256.82     38.12 o 
   4  37   1      814.02      778.81     34.00 o 
   5  37   1      155.08      162.77     23.69 o 
   6  37   1       11.65       14.42     21.63 o 
   8  37   1      184.70      183.37     30.91 o 
   9  37   1      385.06      393.53     36.06 o 
  -7  38   1      267.96      266.82     34.00 o 
  -6  38   1      187.35      264.76     30.91 o 
  -5  38   1      848.84      848.87     37.09 o 
  -4  38   1      106.32      138.04     30.91 o 
  -2  38   1      363.77      434.73     28.84 o 
  -1  38   1      705.20      657.25     40.18 o 
   0  38   1      761.08      736.58     34.00 o 
   1  38   1      690.15      673.74     42.24 o 
   2  38   1      358.61      391.47     37.09 o 
   5  38   1      850.74      846.81     36.06 o 
   7  38   1      268.04      241.06     28.84 o 
  -9  39   1      124.71      137.01     43.27 o 
  -8  39   1     1001.00      896.25     51.51 o 
  -7  39   1      716.11      524.36     38.12 o 
  -6  39   1     1075.70     1246.51     45.33 o 
  -5  39   1      718.18      818.99     37.09 o 
  -4  39   1      133.71      141.13     28.84 o 
  -3  39   1      894.35      902.43     37.09 o 
  -2  39   1      668.14      783.96     37.09 o 
  -1  39   1      918.73      979.70     46.36 o 
   1  39   1      936.70      916.86     47.39 o 
   2  39   1      686.17      717.00     47.39 o 
   3  39   1      869.22      932.31     38.12 o 
   4  39   1      132.73      191.61     26.78 o 
   5  39   1      729.17      814.87     35.03 o 
   6  39   1     1086.26     1235.18     42.24 o 
   7  39   1      700.08      568.66     32.97 o 
   8  39   1     1015.72      860.20     43.27 o 
   9  39   1      123.47      129.80     32.97 o 
  -9  40   1       36.10       55.63     46.36 o 
  -6  40   1      923.93      991.03     41.21 o 
  -5  40   1     1433.49     1522.60     49.45 o 
  -4  40   1      793.13      762.33     37.09 o 
  -3  40   1      477.36      539.81     32.97 o 
  -2  40   1      596.11      524.36     31.94 o 
  -1  40   1     1597.12     1566.90     57.69 o 
   0  40   1      187.52      202.94     36.06 o 
   1  40   1     1615.43     1514.36     56.66 o 
   2  40   1      594.74      615.02     41.21 o 
   3  40   1      480.96      516.12     30.91 o 
   4  40   1      782.52      776.75     35.03 o 
   5  40   1     1448.64     1412.37     48.42 o 
   6  40   1      948.41      917.89     34.00 o 
   9  40   1       37.76       41.21     41.21 o 
  -9  41   1       92.73       41.21     43.27 o 
  -8  41   1      384.94      407.95     45.33 o 
  -7  41   1      374.94      365.71     37.09 o 
  -5  41   1     1184.59     1343.35     46.36 o 
  -4  41   1      544.17      618.11     35.03 o 
  -3  41   1     1128.62     1178.52     41.21 o 
  -2  41   1     2805.43     2494.06     59.75 o 
  -1  41   1      460.94      437.83     40.18 o 
   0  41   1       41.26        5.15     34.00 o 
   1  41   1      476.18      451.22     39.15 o 
   2  41   1     2827.00     2419.89     74.17 o 
   3  41   1     1127.83     1117.74     40.18 o 
   4  41   1      561.24      700.52     34.00 o 
   5  41   1     1148.81     1316.57     45.33 o 
   7  41   1      369.21      378.07     34.00 o 
   8  41   1      386.61      412.07     43.27 o 
   9  41   1       90.32       43.27     45.33 o 
  -9  42   1      166.89       77.26     43.27 o 
  -8  42   1      201.37      213.25     41.21 o 
  -6  42   1      920.27      817.96     43.27 o 
  -5  42   1      935.03     1105.38     42.24 o 
  -4  42   1      586.66      599.56     34.00 o 
  -2  42   1      315.42      392.50     30.91 o 
  -1  42   1      376.35      385.29     41.21 o 
   0  42   1       23.79       25.75     35.03 o 
   1  42   1      383.93      478.00     42.24 o 
   2  42   1      329.27      379.11     42.24 o 
   4  42   1      595.14      633.56     32.97 o 
   5  42   1      933.23     1055.93     42.24 o 
   6  42   1      930.13      822.08     46.36 o 
   7  42   1       25.97      127.74     37.09 o 
   8  42   1      203.67      302.87     41.21 o 
   9  42   1      170.91      133.92     44.30 o 
  -9  43   1       86.16       61.81     43.27 o 
  -8  43   1       82.76       55.63     39.15 o 
  -7  43   1      653.50      643.86     43.27 o 
  -6  43   1      104.67      148.35     32.97 o 
  -5  43   1      495.26      602.65     36.06 o 
  -4  43   1      710.50      678.89     35.03 o 
  -3  43   1     1724.00     1597.80     48.42 o 
  -2  43   1      631.12      644.89     34.00 o 
  -1  43   1     2159.79     2068.59     74.17 o 
   0  43   1     2854.37     2820.62     86.53 o 
   1  43   1     2190.18     2145.86     70.05 o 
   2  43   1      636.30      655.19     44.30 o 
   3  43   1     1736.39     1581.32     46.36 o 
   4  43   1      702.25      642.83     32.97 o 
   5  43   1      491.09      612.96     35.03 o 
   7  43   1      648.78      617.08     45.33 o 
   8  43   1       83.92       63.87     38.12 o 
   9  43   1       84.71       62.84     42.24 o 
  -8  44   1        7.21       -1.03     48.42 o 
  -7  44   1      311.13      335.84     37.09 o 
  -6  44   1      651.61      662.40     40.18 o 
  -5  44   1      967.01      978.67     41.21 o 
  -3  44   1     2012.89     2249.91     57.69 o 
  -2  44   1     1751.28     1771.90     50.48 o 
  -1  44   1     3102.23     2831.96     88.60 o 
   0  44   1     2200.05     2067.56     73.14 o 
   1  44   1     3145.34     2869.04     88.60 o 
   2  44   1     1741.06     1709.06     63.87 o 
   3  44   1     1988.54     2130.41     55.63 o 
   4  44   1      641.59      823.11     38.12 o 
   5  44   1      959.37      935.40     41.21 o 
   6  44   1      644.75      645.92     44.30 o 
   7  44   1      314.34      373.95     41.21 o 
   8  44   1        6.57       13.39     40.18 o 
  -8  45   1      160.08      220.46     49.45 o 
  -7  45   1      435.83      479.03     40.18 o 
  -6  45   1      632.26      628.41     40.18 o 
  -5  45   1      283.02      289.48     31.94 o 
  -4  45   1      172.68      186.46     29.88 o 
  -2  45   1      390.31      471.82     31.94 o 
   2  45   1      381.55      466.67     45.33 o 
   4  45   1      166.23      213.25     29.88 o 
   5  45   1      276.61      328.63     32.97 o 
   6  45   1      627.65      623.26     45.33 o 
   7  45   1      437.99      562.48     44.30 o 
   8  45   1      161.85      145.25     42.24 o 
  -8  46   1      547.60      461.52     49.45 o 
  -7  46   1      254.91      319.35     42.24 o 
  -6  46   1       61.79      135.98     34.00 o 
  -5  46   1      106.24      116.41     30.91 o 
  -4  46   1      306.50      262.70     31.94 o 
  -3  46   1     3912.51     3568.53     78.29 o 
  -2  46   1       52.08      111.26     31.94 o 
  -1  46   1     1783.22     1981.03     67.99 o 
   1  46   1     1810.13     1959.40     71.08 o 
   2  46   1       48.01       83.44     36.06 o 
   3  46   1     3893.98     3493.33     89.63 o 
   4  46   1      301.33      309.05     35.03 o 
   7  46   1      243.81      265.79     40.18 o 
   8  46   1      543.16      499.64     48.42 o 
  -8  47   1      166.16      233.85     46.36 o 
  -7  47   1      176.12      153.50     40.18 o 
  -6  47   1      131.13      163.80     35.03 o 
  -5  47   1      111.08      149.38     34.00 o 
  -4  47   1      704.30      627.38     47.39 o 
  -2  47   1     1653.48     1586.47     61.81 o 
   0  47   1     3103.42     3055.50     87.57 o 
   2  47   1     1670.17     1576.17     60.78 o 
   4  47   1      708.39      586.17     40.18 o 
   5  47   1      105.65      150.41     36.06 o 
   6  47   1      137.38      225.61     38.12 o 
   7  47   1      176.26      133.92     38.12 o 
   8  47   1      164.61      256.51     44.30 o 
  -8  48   1      300.57      346.14     52.54 o 
  -7  48   1       94.23      116.41     40.18 o 
  -6  48   1      526.36      533.63     40.18 o 
  -5  48   1      245.31      259.60     35.03 o 
  -3  48   1      242.33      329.66     30.91 o 
  -2  48   1      675.84      545.99     41.21 o 
  -1  48   1      596.68      677.86     45.33 o 
   0  48   1     1059.48     1301.11     55.63 o 
   1  48   1      593.52      672.71     47.39 o 
   2  48   1      651.37      556.30     44.30 o 
   3  48   1      235.36      315.23     42.24 o 
   5  48   1      245.58      243.12     32.97 o 
   6  48   1      525.20      480.06     45.33 o 
   7  48   1       97.33      169.98     39.15 o 
   8  48   1      298.37      278.15     50.48 o 
  -7  49   1       33.80       66.96     39.15 o 
  -6  49   1      134.23      214.28     35.03 o 
  -5  49   1      278.64      251.36     36.06 o 
  -4  49   1      300.34      382.20     32.97 o 
  -3  49   1      125.04      126.71     28.84 o 
  -2  49   1     1137.32      924.07     50.48 o 
  -1  49   1      310.11      287.42     39.15 o 
   1  49   1      313.54      291.54     43.27 o 
   2  49   1     1124.81      915.83     50.48 o 
   3  49   1      123.36       94.78     40.18 o 
   4  49   1      295.97      277.12     31.94 o 
   5  49   1      279.28      245.18     36.06 o 
   6  49   1      134.87      192.64     38.12 o 
   7  49   1       35.01      100.96     38.12 o 
  -7  50   1      131.34      134.95     40.18 o 
  -6  50   1      309.97      381.17     38.12 o 
  -5  50   1      129.62      185.43     35.03 o 
  -4  50   1      286.55      380.14     36.06 o 
  -3  50   1        5.25       40.18     27.81 o 
  -2  50   1     2042.07     1826.50     85.50 o 
  -1  50   1      397.10      396.62     41.21 o 
   0  50   1     1034.91      913.77     50.48 o 
   1  50   1      403.73      381.17     46.36 o 
   2  50   1     2045.79     1774.99     73.14 o 
   3  50   1        5.50        9.27     39.15 o 
   4  50   1      290.49      378.07     46.36 o 
   5  50   1      134.80      197.79     36.06 o 
   6  50   1      313.50      433.70     41.21 o 
   7  50   1      133.36       98.90     37.09 o 
  -7  51   1       33.83       98.90     39.15 o 
  -6  51   1      829.77      850.93     45.33 o 
  -5  51   1      400.78      340.99     37.09 o 
  -4  51   1      654.93      585.14     40.18 o 
  -3  51   1      510.20      620.17     39.15 o 
  -1  51   1      143.56      140.10     37.09 o 
   0  51   1     1030.01      919.95     53.57 o 
   1  51   1      142.88      135.98     42.24 o 
   3  51   1      509.79      674.77     48.42 o 
   4  51   1      649.89      669.61     65.93 o 
   5  51   1      393.49      316.26     62.84 o 
   6  51   1      840.56      871.53     48.42 o 
   7  51   1       30.85       73.14     38.12 o 
  -7  52   1      226.91      203.98     64.90 o 
  -5  52   1      111.11      187.49     38.12 o 
  -4  52   1      245.18      290.51     35.03 o 
  -3  52   1      651.19      857.11     52.54 o 
  -2  52   1      564.38      609.86     46.36 o 
  -1  52   1      717.30      600.59     48.42 o 
   0  52   1      300.03      326.57     43.27 o 
   1  52   1      730.51      574.84     55.63 o 
   2  52   1      571.64      599.56     53.57 o 
   3  52   1      672.92      852.99     64.90 o 
   4  52   1      248.48      224.58     45.33 o 
   5  52   1      110.27      161.74     50.48 o 
   7  52   1      228.73      150.41     64.90 o 
  -6  53   1       93.44      139.07     39.15 o 
  -5  53   1       98.68      172.04     40.18 o 
  -4  53   1      178.20      164.83     45.33 o 
  -2  53   1      124.38      107.14     39.15 o 
  -1  53   1      633.13      624.29     49.45 o 
   0  53   1      568.33      630.47     73.14 o 
   1  53   1      628.59      642.83     58.72 o 
   2  53   1      125.48      157.62     43.27 o 
   3  53   1        7.85       56.66     44.30 o 
   4  53   1      175.24      174.10     46.36 o 
   5  53   1       98.02      111.26     51.51 o 
   6  53   1       92.63       95.81     51.51 o 
  -6  54   1      204.19      182.34     54.60 o 
  -5  54   1       45.94       44.30     43.27 o 
  -4  54   1      444.42      490.36     50.48 o 
  -3  54   1      273.26      244.15     47.39 o 
  -2  54   1       51.42       62.84     39.15 o 
  -1  54   1      837.98      857.11     51.51 o 
   0  54   1       71.60      172.04     52.54 o 
   1  54   1      833.45      900.37     61.81 o 
   2  54   1       51.15       67.99     42.24 o 
   3  54   1      283.12      333.78     47.39 o 
   4  54   1      440.04      413.10     49.45 o 
   5  54   1       47.21       75.20     50.48 o 
   6  54   1      203.45      192.64     54.60 o 
  -6  55   1      306.52      351.29     57.69 o 
  -5  55   1      180.98      185.43     46.36 o 
  -4  55   1      398.22      476.97     50.48 o 
  -3  55   1      239.20      262.70     48.42 o 
  -2  55   1      179.56      172.04     41.21 o 
  -1  55   1      218.57      280.21     48.42 o 
   0  55   1      214.41      196.76     56.66 o 
   2  55   1      184.71      137.01     44.30 o 
   3  55   1      245.70      328.63     48.42 o 
   4  55   1      396.28      382.20     49.45 o 
   5  55   1      184.16      209.13     53.57 o 
   6  55   1      305.57      282.27     62.84 o 
  -5  56   1      483.87      553.20     52.54 o 
  -4  56   1      138.56       86.53     49.45 o 
  -3  56   1      145.79      140.10     53.57 o 
  -2  56   1      116.16       99.93     53.57 o 
  -1  56   1      313.63      245.18     51.51 o 
   0  56   1       12.24       71.08     65.93 o 
   1  56   1      308.76      374.98     58.72 o 
   2  56   1      118.11       83.44     48.42 o 
   3  56   1      145.07       90.66     61.81 o 
   4  56   1      140.22      123.62     52.54 o 
   5  56   1      483.50      549.08     59.75 o 
  -5  57   1      302.99      328.63     55.63 o 
  -4  57   1       17.58       72.11     51.51 o 
  -3  57   1      337.85      244.15     56.66 o 
  -2  57   1       51.46       70.05     53.57 o 
  -1  57   1       91.02      134.95     46.36 o 
   0  57   1      187.44      208.10    103.02 o 
   1  57   1       91.78      144.22     52.54 o 
   2  57   1       52.79       19.57     71.08 o 
   3  57   1      337.00      156.59     51.51 o 
   4  57   1       17.37      -53.57     54.60 o 
   5  57   1      300.19      322.45     62.84 o 
  -5  58   1       87.00       64.90    171.01 o 
  -4  58   1       88.49       98.90     55.63 o 
  -2  58   1      126.42      118.47     58.72 o 
  -1  58   1      415.83      468.73     71.08 o 
   0  58   1        0.18       63.87     82.41 o 
   1  58   1      408.03      452.25     74.17 o 
   2  58   1      126.63       70.05     67.99 o 
   3  58   1      123.13      146.29     50.48 o 
   4  58   1       90.81       97.87     57.69 o 
   5  58   1       89.02      -37.09    164.83 o 
  -4  59   1      429.33      355.41     56.66 o 
  -3  59   1       49.65       69.02     53.57 o 
  -2  59   1      669.34      634.59     62.84 o 
  -1  59   1      491.13      530.54     62.84 o 
   0  59   1      144.42      163.80     62.84 o 
   1  59   1      488.99      642.83     67.99 o 
   2  59   1      665.25      652.10     65.93 o 
   3  59   1       48.81      -12.36     49.45 o 
   4  59   1      431.60      391.47     63.87 o 
  -4  60   1      244.46       37.09    155.56 o 
  -3  60   1      224.89      236.94     56.66 o 
  -1  60   1      459.78      521.27     62.84 o 
   0  60   1      420.20      423.40    218.40 o 
   2  60   1       49.63      135.98     57.69 o 
   3  60   1      229.60      125.68     52.54 o 
   4  60   1      244.55      227.67    171.01 o 
  -2  61   1      327.01      352.32     58.72 o 
  -1  61   1      177.94      117.44     64.90 o 
   0  61   1        2.64      -29.88    106.11 o 
   1  61   1      177.42      257.54     74.17 o 
   2  61   1      317.42      283.30     98.90 o 
   3  61   1      212.88      208.10     61.81 o 
  -2  62   1      139.54      250.33     73.14 o 
  -1  62   1       69.77       55.63     71.08 o 
   0  62   1      205.87      110.23     74.17 o 
   1  62   1       65.61       95.81     88.60 o 
   2  62   1      140.91      202.94     88.60 o 
  -1  63   1       31.30     -142.16    142.16 o 
   0  63   1        2.34      -76.23    101.99 o 
   1  63   1       31.40       31.94     82.41 o 
   1   0   2     9459.87     9981.38    166.89 o 
   2   0   2    35799.76    33600.25    484.18 o 
   3   0   2      441.23      638.71     16.48 o 
   5   0   2     3218.26     3217.24     63.87 o 
   6   0   2     1173.73     1185.73     36.06 o 
   9   0   2      448.47      494.48     41.21 o 
  11   0   2     1225.59      934.37     56.66 o 
  12   0   2       70.32       55.63     43.27 o 
 -12   1   2       96.63       39.15     42.24 o 
 -10   1   2      543.06      574.84     41.21 o 
  -8   1   2     3696.93     2792.81     62.84 o 
  -7   1   2     3397.10     2714.52     72.11 o 
  -6   1   2      735.03     1112.59     35.03 o 
  -4   1   2      806.07     1006.48     76.23 o 
  -3   1   2     1311.77     1514.36     25.75 o 
  -2   1   2    19947.81    19549.67    282.27 o 
  -1   1   2    77812.12    75938.46    999.27 o 
   0   1   2    41873.30    40796.04    506.85 o 
   1   1   2    77793.27    75855.01   1045.63 o 
   2   1   2    19951.66    19395.14    303.90 o 
   3   1   2     1295.68     1440.19     25.75 o 
   4   1   2      816.20      809.72     39.15 o 
   6   1   2      742.60     1128.04     35.03 o 
   7   1   2     3377.86     2736.15     64.90 o 
   8   1   2     3694.90     2891.71     63.87 o 
  10   1   2      535.65      645.92     42.24 o 
  12   1   2       94.92      105.08     43.27 o 
 -12   2   2       82.98       88.60     43.27 o 
  -9   2   2     1367.07     1435.04     54.60 o 
  -6   2   2     2517.59     2341.59     53.57 o 
  -5   2   2     2068.83     2203.55     55.63 o 
  -4   2   2     8138.86     7769.59    137.01 o 
  -3   2   2     3146.35     3386.19     87.57 o 
  -1   2   2     2592.60     2316.87     38.12 o 
   0   2   2       35.03       18.54      8.24 o 
   1   2   2     2548.24     2305.54     49.45 o 
   3   2   2     3167.57     3346.01     70.05 o 
   4   2   2     8181.69     7722.21    133.92 o 
   5   2   2     2027.41     2171.61     49.45 o 
   6   2   2     2552.34     2373.53     55.63 o 
   9   2   2     1370.60     1438.13     54.60 o 
  12   2   2       86.77      121.56     44.30 o 
 -12   3   2       90.11      128.77     44.30 o 
 -11   3   2      279.95      254.45     44.30 o 
 -10   3   2      504.00      547.02     41.21 o 
  -9   3   2      737.31     1171.31     50.48 o 
  -7   3   2     1237.79     1402.07     53.57 o 
  -6   3   2     1687.32     1862.56     46.36 o 
  -5   3   2     1867.19     2201.49     47.39 o 
  -3   3   2    21575.46    21202.07    280.21 o 
  -2   3   2     2946.14     3057.56     52.54 o 
  -1   3   2     2772.54     2551.75     36.06 o 
   0   3   2     5414.05     5592.83     77.26 o 
   1   3   2     2742.64     2483.76     37.09 o 
   2   3   2     2963.86     3028.72     55.63 o 
   3   3   2    21678.23    21099.05    322.45 o 
   5   3   2     1894.33     2226.21     48.42 o 
   6   3   2     1710.21     1935.70     47.39 o 
   7   3   2     1257.89     1384.56     48.42 o 
  10   3   2      484.78      498.61     40.18 o 
  11   3   2      275.53      249.30     44.30 o 
  12   3   2       89.01      154.53     45.33 o 
 -12   4   2      287.85      189.55     46.36 o 
 -11   4   2      200.37      212.22     43.27 o 
 -10   4   2      447.83      436.79     39.15 o 
  -9   4   2     1195.90      964.25     46.36 o 
  -7   4   2     2635.12     2487.88     58.72 o 
  -6   4   2     1114.82     1152.77     36.06 o 
  -5   4   2     1891.31     2429.16     50.48 o 
  -4   4   2     1159.02     1292.87     34.00 o 
  -3   4   2    11482.04    10320.31    134.95 o 
  -2   4   2    15558.92    14665.60    212.22 o 
  -1   4   2    12255.05    11692.51    149.38 o 
   0   4   2     1003.90      924.07     18.54 o 
   1   4   2    12238.57    11639.97    166.89 o 
   2   4   2    15546.11    14693.42    236.94 o 
   3   4   2    11617.67    10399.63    160.71 o 
   4   4   2     1177.41     1241.36     32.97 o 
   5   4   2     1910.00     2461.09     53.57 o 
   6   4   2     1131.04     1172.34     32.97 o 
   7   4   2     2655.19     2535.27     55.63 o 
   9   4   2     1183.45     1016.78     46.36 o 
  10   4   2      449.63      498.61     40.18 o 
  12   4   2      285.58      280.21     47.39 o 
 -12   5   2      349.26      369.83     49.45 o 
  -8   5   2     3977.71     3318.20     74.17 o 
  -5   5   2     5604.84     4912.91     87.57 o 
  -4   5   2     1089.77     1541.14     37.09 o 
  -3   5   2     1533.75     1619.44     48.42 o 
  -2   5   2     8599.41     7973.57    117.44 o 
  -1   5   2    19704.37    18578.21    242.09 o 
   0   5   2     9299.60     9541.50    127.74 o 
   1   5   2    19733.53    18817.21    264.76 o 
   2   5   2     8768.28     8002.41    130.83 o 
   3   5   2     1580.61     1591.62     46.36 o 
   4   5   2     1102.53     1448.43     37.09 o 
   5   5   2     5593.45     4830.50     86.53 o 
   8   5   2     3989.73     3380.01     71.08 o 
  12   5   2      351.85      362.62     49.45 o 
 -11   6   2      337.66      319.35     45.33 o 
 -10   6   2      285.99      188.52     36.06 o 
  -9   6   2      278.78      194.70     35.03 o 
  -8   6   2     1023.87     1583.38     48.42 o 
  -4   6   2     6830.95     6488.05    113.32 o 
  -3   6   2      708.52      710.82     19.57 o 
  -2   6   2     4662.99     4482.30     69.02 o 
  -1   6   2    11182.34    10918.84    147.32 o 
   0   6   2        1.61       18.54     12.36 o 
   1   6   2    11266.60    10978.59    156.59 o 
   2   6   2     4658.25     4511.14     95.81 o 
   3   6   2      717.38      722.15     24.72 o 
   4   6   2     6794.71     6387.10    113.32 o 
   8   6   2     1010.78     1640.04     57.69 o 
   9   6   2      292.24      261.66     35.03 o 
  10   6   2      276.71      182.34     36.06 o 
  11   6   2      334.22      303.90     48.42 o 
 -12   7   2      256.61      294.63     48.42 o 
 -11   7   2      389.40      381.17     52.54 o 
 -10   7   2      111.43      197.79     38.12 o 
  -9   7   2      158.76      205.01     35.03 o 
  -8   7   2      615.70      767.48     36.06 o 
  -7   7   2      755.19     1137.32     41.21 o 
  -6   7   2     3741.99     4071.26     77.26 o 
  -5   7   2      857.89     1499.94     50.48 o 
  -4   7   2     1737.02     2059.32     46.36 o 
  -2   7   2    11450.94    10125.61    144.22 o 
  -1   7   2    27214.41    27072.02    370.86 o 
   0   7   2   103178.42    97745.25   1329.96 o 
   1   7   2    27268.99    26826.84    369.83 o 
   2   7   2    11488.06    10127.67    151.44 o 
   4   7   2     1730.37     2199.43     65.93 o 
   5   7   2      873.53     1389.71     45.33 o 
   6   7   2     3713.46     4047.56     75.20 o 
   7   7   2      761.28     1103.32     36.06 o 
  11   7   2      392.18      380.14     46.36 o 
  12   7   2      259.26      143.19     45.33 o 
 -11   8   2      428.35      338.93     46.36 o 
 -10   8   2      300.39      352.32     38.12 o 
  -7   8   2     3350.24     2774.27     62.84 o 
  -6   8   2     3357.73     4065.08     77.26 o 
  -5   8   2     5728.76     5665.97    114.35 o 
  -4   8   2     1650.18     1470.06     36.06 o 
  -3   8   2     8072.53     7136.03    108.17 o 
  -2   8   2     1053.43     1174.40     59.75 o 
  -1   8   2    19168.09    18076.51    250.33 o 
   1   8   2    19228.36    18199.11    249.30 o 
   2   8   2     1069.97     1173.37     55.63 o 
   3   8   2     8079.89     7027.87    110.23 o 
   4   8   2     1637.87     1562.78     39.15 o 
   5   8   2     5688.75     5593.86     97.87 o 
   6   8   2     3425.66     4053.75     78.29 o 
   7   8   2     3412.70     2842.26     78.29 o 
  10   8   2      306.27      391.47     39.15 o 
  11   8   2      432.30      309.05     45.33 o 
 -11   9   2      128.92      205.01     41.21 o 
 -10   9   2      436.48      520.24     41.21 o 
  -9   9   2     1463.87     1364.98     70.05 o 
  -8   9   2     1006.89      981.76     43.27 o 
  -7   9   2      705.56     1059.02     59.75 o 
  -6   9   2     1834.79     2553.81     52.54 o 
  -5   9   2     2062.54     2050.05     55.63 o 
  -4   9   2      597.63      963.22     53.57 o 
  -3   9   2      316.14      383.23     25.75 o 
  -2   9   2     7245.73     6803.29     91.69 o 
  -1   9   2    21606.45    20549.97    265.79 o 
   0   9   2       57.73       88.60     15.45 o 
   1   9   2    21562.75    20463.43    283.30 o 
   2   9   2     7230.65     6638.46     97.87 o 
   4   9   2      599.43      931.28     37.09 o 
   5   9   2     2048.19     2176.76     66.96 o 
   6   9   2     1837.77     2657.86     53.57 o 
   7   9   2      710.59     1144.53     44.30 o 
   8   9   2      988.53      976.61     37.09 o 
   9   9   2     1456.94     1316.57     51.51 o 
  10   9   2      427.73      560.42     41.21 o 
  11   9   2      128.73      174.10     42.24 o 
  12   9   2       96.82      214.28     46.36 o 
 -12  10   2      175.22      312.14     50.48 o 
 -11  10   2       14.64       56.66     41.21 o 
 -10  10   2      818.20      741.73     44.30 o 
  -8  10   2      581.10      695.37     35.03 o 
  -7  10   2      569.00      558.36     28.84 o 
  -6  10   2     1239.09     1474.18     37.09 o 
  -5  10   2      712.08     1026.06     35.03 o 
  -4  10   2     6107.40     5583.56     99.93 o 
  -3  10   2     2565.51     2118.04     36.06 o 
  -2  10   2     6691.13     6133.67     80.35 o 
  -1  10   2     6594.56     6137.79     83.44 o 
   0  10   2     3259.74     2895.83     48.42 o 
   1  10   2     6558.86     6267.60    108.17 o 
   2  10   2     6649.77     6031.69     90.66 o 
   3  10   2     2542.91     2140.71     39.15 o 
   4  10   2     6164.88     5668.03     96.84 o 
   5  10   2      730.30     1105.38     32.97 o 
   6  10   2     1249.59     1557.63     39.15 o 
   7  10   2      582.91      629.44     28.84 o 
   8  10   2      592.10      672.71     32.97 o 
  10  10   2      827.34      798.39     48.42 o 
  11  10   2       14.07       16.48     39.15 o 
  12  10   2      173.40      233.85     46.36 o 
 -12  11   2      339.26      361.59     50.48 o 
 -10  11   2      549.60      619.14     45.33 o 
  -9  11   2      525.00      768.51     47.39 o 
  -8  11   2      617.15      681.98     34.00 o 
  -6  11   2      863.53      938.49     30.91 o 
  -5  11   2     2158.29     1833.71     63.87 o 
  -4  11   2     1391.82     1957.34     62.84 o 
  -3  11   2     1135.81     1195.01     25.75 o 
  -2  11   2    11192.26    10272.92    132.89 o 
  -1  11   2    27594.75    24959.13    313.17 o 
   0  11   2     1420.24     1091.99     27.81 o 
   1  11   2    27842.56    25059.05    358.50 o 
   2  11   2    11084.92    10193.60    152.47 o 
   3  11   2     1159.42     1211.49     27.81 o 
   4  11   2     1395.25     2037.69     44.30 o 
   5  11   2     2131.24     1892.44     43.27 o 
   6  11   2      860.37      952.91     29.88 o 
   8  11   2      592.19      702.58     34.00 o 
   9  11   2      529.40      815.90     45.33 o 
  10  11   2      563.24      683.01     43.27 o 
  11  11   2        0.53       27.81     40.18 o 
  12  11   2      341.99      324.51     48.42 o 
 -12  12   2      223.67      181.31     47.39 o 
 -11  12   2      116.99      189.55     41.21 o 
 -10  12   2      314.34      464.61     42.24 o 
  -8  12   2      652.67      628.41     39.15 o 
  -7  12   2     2191.61     1955.28     48.42 o 
  -6  12   2      130.04      167.92     22.66 o 
  -5  12   2     4273.02     3987.81     81.38 o 
  -4  12   2     3434.75     3541.75     66.96 o 
  -3  12   2     2631.65     2529.08     46.36 o 
  -2  12   2     9878.05     9206.69    124.65 o 
  -1  12   2     8731.58     8836.86    112.29 o 
   0  12   2      111.53      126.71     14.42 o 
   1  12   2     8729.42     8760.62    120.53 o 
   2  12   2     9841.38     9267.47    143.19 o 
   3  12   2     2628.78     2434.31     44.30 o 
   4  12   2     3473.08     3614.89     67.99 o 
   5  12   2     4197.15     3916.73     77.26 o 
   6  12   2      129.47      222.52     21.63 o 
   7  12   2     2171.95     1916.13     48.42 o 
   8  12   2      662.92      658.28     37.09 o 
  10  12   2      311.09      465.64     40.18 o 
  11  12   2      111.42      150.41     42.24 o 
  12  12   2      230.83      249.30     50.48 o 
 -12  13   2       58.22       30.91     98.90 o 
 -11  13   2      376.26      324.51     44.30 o 
 -10  13   2      647.15      508.91     41.21 o 
  -9  13   2     2466.61     2078.90     65.93 o 
  -8  13   2      528.28      804.57     38.12 o 
  -7  13   2     1755.27     2405.46     55.63 o 
  -6  13   2      345.55      344.08     24.72 o 
  -3  13   2     3627.11     3729.24     65.93 o 
  -2  13   2    13144.21    12514.59    162.77 o 
  -1  13   2      935.30     1036.36     25.75 o 
   0  13   2     2130.27     1952.19     34.00 o 
   1  13   2      930.05     1026.06     35.03 o 
   2  13   2    13154.08    12451.75    178.22 o 
   3  13   2     3668.23     3719.97     60.78 o 
   6  13   2      368.81      359.53     22.66 o 
   7  13   2     1730.74     2326.14     52.54 o 
   8  13   2      527.41      797.36     53.57 o 
   9  13   2     2497.93     1966.61     71.08 o 
  10  13   2      623.53      466.67     40.18 o 
  11  13   2      368.34      316.26     42.24 o 
  12  13   2       58.87      -32.97    126.71 o 
 -11  14   2      247.99      236.94     43.27 o 
 -10  14   2      245.37      297.72     39.15 o 
  -9  14   2     1336.16     1566.90     88.60 o 
  -8  14   2     2246.76     2137.62     61.81 o 
  -7  14   2     2076.62     2148.95     52.54 o 
  -5  14   2      487.71      503.76     24.72 o 
  -4  14   2     2022.69     2390.01     51.51 o 
   0  14   2    11780.37    11277.35    158.65 o 
   4  14   2     2060.27     2509.51     88.60 o 
   5  14   2      503.29      597.50     23.69 o 
   7  14   2     2092.54     2052.11     49.45 o 
   8  14   2     2248.50     2077.87     73.14 o 
   9  14   2     1354.94     1579.26     56.66 o 
  10  14   2      247.41      304.93     37.09 o 
  11  14   2      247.44      240.03     41.21 o 
 -11  15   2       68.44      174.10     42.24 o 
 -10  15   2      252.62      349.23     42.24 o 
  -8  15   2     1840.83     2342.62     64.90 o 
  -7  15   2     1468.69     1721.43     47.39 o 
  -6  15   2     3270.27     3066.84     63.87 o 
  -5  15   2      488.96      493.45     23.69 o 
  -4  15   2     9039.77     8035.38    138.04 o 
  -3  15   2     6748.77     6724.99    111.26 o 
  -2  15   2      427.02      478.00     15.45 o 
  -1  15   2     1762.03     1787.36     29.88 o 
   0  15   2    16049.96    15428.96    216.34 o 
   1  15   2     1817.14     1933.64     32.97 o 
   2  15   2      428.42      467.70     14.42 o 
   3  15   2     6787.01     6621.98    108.17 o 
   4  15   2     9114.05     7914.85    133.92 o 
   5  15   2      482.46      525.39     23.69 o 
   6  15   2     3303.41     3062.72     61.81 o 
   7  15   2     1478.53     1760.57     47.39 o 
   8  15   2     1847.27     2189.13     64.90 o 
  10  15   2      257.37      340.99     38.12 o 
 -11  16   2      505.32      454.31     47.39 o 
 -10  16   2     1002.53      901.40     51.51 o 
  -8  16   2     1667.83     1995.45     60.78 o 
  -7  16   2     3261.81     3103.92     67.99 o 
  -5  16   2      419.97      370.86     21.63 o 
  -3  16   2     3075.11     3362.50     62.84 o 
  -2  16   2     1005.50      950.85     23.69 o 
  -1  16   2    18221.30    16052.22    221.49 o 
   1  16   2    18215.10    15807.03    237.97 o 
   2  16   2      994.84      926.13     22.66 o 
   3  16   2     3055.27     3386.19     64.90 o 
   5  16   2      445.59      444.01     22.66 o 
   7  16   2     3271.60     3040.05     66.96 o 
   8  16   2     1688.76     1973.82     60.78 o 
  10  16   2     1004.47      964.25     51.51 o 
  11  16   2      494.84      411.04     44.30 o 
 -11  17   2      347.34      356.44     49.45 o 
  -9  17   2     1166.98      961.16     57.69 o 
  -8  17   2      724.11      930.25     45.33 o 
  -7  17   2     3853.27     3587.08     76.23 o 
  -4  17   2     2425.60     2340.56     51.51 o 
  -3  17   2     2291.48     2214.88     44.30 o 
  -2  17   2     1333.49     1390.74     31.94 o 
  -1  17   2     1391.65     1796.63     54.60 o 
   0  17   2      721.74      779.84     20.60 o 
   1  17   2     1390.50     1788.39     36.06 o 
   2  17   2     1340.82     1506.12     39.15 o 
   3  17   2     2293.94     2300.38     46.36 o 
   4  17   2     2414.63     2344.68     49.45 o 
   7  17   2     3868.58     3434.61     73.14 o 
   8  17   2      703.88      935.40     44.30 o 
   9  17   2     1185.30      896.25     45.33 o 
  11  17   2      341.15      417.22     47.39 o 
 -11  18   2      157.87      249.30     43.27 o 
 -10  18   2      106.90      155.56     40.18 o 
  -8  18   2      287.33      366.74     35.03 o 
  -6  18   2     2677.96     2513.63     53.57 o 
  -5  18   2     2203.33     2189.13     46.36 o 
  -4  18   2     1925.74     1781.18     41.21 o 
  -2  18   2     8151.06     7922.06    128.77 o 
  -1  18   2     5403.03     5110.71     83.44 o 
   0  18   2      202.92      244.15     15.45 o 
   1  18   2     5465.40     5146.76     87.57 o 
   2  18   2     8275.64     7888.06    128.77 o 
   4  18   2     1917.48     1875.95     44.30 o 
   5  18   2     2236.91     2173.67     46.36 o 
   6  18   2     2702.63     2484.79     53.57 o 
   8  18   2      274.97      373.95     32.97 o 
  10  18   2      107.60      161.74     37.09 o 
  11  18   2      156.13      213.25     43.27 o 
 -11  19   2       30.86       76.23     44.30 o 
 -10  19   2       44.56       60.78     40.18 o 
  -7  19   2     1135.15     1046.66     38.12 o 
  -6  19   2     1548.67     1629.74     43.27 o 
  -5  19   2      890.72     1204.28     37.09 o 
  -4  19   2      786.47      832.38     26.78 o 
  -3  19   2     6684.12     6366.49    109.20 o 
  -2  19   2     2031.21     2522.90     56.66 o 
  -1  19   2     6058.05     6068.77     99.93 o 
   0  19   2        9.99        0.00     13.39 o 
   1  19   2     6067.57     6091.44    106.11 o 
   2  19   2     2050.65     2707.30     50.48 o 
   3  19   2     6661.79     6297.47    106.11 o 
   4  19   2      763.70      865.35     26.78 o 
   5  19   2      907.00     1337.17     34.00 o 
   6  19   2     1534.17     1671.98     44.30 o 
   7  19   2     1153.91     1045.63     37.09 o 
  10  19   2       41.19       53.57     37.09 o 
  11  19   2       31.74       99.93     41.21 o 
 -11  20   2      227.18      205.01     46.36 o 
 -10  20   2       69.03       73.14     39.15 o 
  -9  20   2     1583.01     1327.90     53.57 o 
  -8  20   2      618.22      574.84     38.12 o 
  -7  20   2      930.06     1203.25     41.21 o 
  -6  20   2      578.97      793.24     30.91 o 
  -5  20   2     3962.97     3932.19     73.14 o 
  -4  20   2     1123.13      852.99     27.81 o 
  -2  20   2     7561.20     7180.33    119.50 o 
  -1  20   2     1648.28     1870.80     38.12 o 
   0  20   2      263.29      330.69     16.48 o 
   1  20   2     1655.32     1981.03     40.18 o 
   2  20   2     7567.86     7288.50    138.04 o 
   4  20   2     1094.61      872.56     27.81 o 
   5  20   2     3959.50     3946.61     73.14 o 
   6  20   2      570.23      771.60     30.91 o 
   7  20   2      914.93     1166.16     39.15 o 
   8  20   2      607.39      544.96     38.12 o 
   9  20   2     1586.23     1314.51     74.17 o 
  10  20   2       65.61       89.63     37.09 o 
  11  20   2      226.86      243.12     44.30 o 
 -11  21   2      530.51      416.19     58.72 o 
  -9  21   2      711.17      823.11     52.54 o 
  -8  21   2      923.30     1002.36     58.72 o 
  -7  21   2     1331.14     1370.14     44.30 o 
  -6  21   2      606.48      538.78     28.84 o 
  -5  21   2     1779.97     1821.35     57.69 o 
  -4  21   2     1255.20     1357.77     35.03 o 
  -3  21   2      585.90      663.43     22.66 o 
  -2  21   2     3393.15     2892.74     55.63 o 
  -1  21   2     6850.55     6615.80    104.05 o 
   1  21   2     6773.83     6414.91    113.32 o 
   2  21   2     3348.91     2911.28     60.78 o 
   3  21   2      588.89      687.13     23.69 o 
   4  21   2     1249.64     1392.80     37.09 o 
   5  21   2     1796.93     1838.87     54.60 o 
   6  21   2      612.70      531.57     27.81 o 
   7  21   2     1340.00     1342.32     43.27 o 
   8  21   2      920.53      982.79     41.21 o 
   9  21   2      704.08      890.07     61.81 o 
  11  21   2      531.03      439.89     47.39 o 
 -11  22   2      222.58      366.74     50.48 o 
 -10  22   2      449.00      281.24     43.27 o 
  -8  22   2      639.73      855.05     48.42 o 
  -7  22   2      963.62     1250.63     42.24 o 
  -6  22   2      310.85      385.29     26.78 o 
  -4  22   2      543.01      619.14     24.72 o 
  -3  22   2     3479.42     3046.23     56.66 o 
  -2  22   2     1301.34     1257.85     32.97 o 
  -1  22   2     4244.09     3940.43     73.14 o 
   1  22   2     4242.74     3969.27     73.14 o 
   2  22   2     1327.75     1299.05     40.18 o 
   3  22   2     3497.80     3147.19     59.75 o 
   4  22   2      533.98      695.37     26.78 o 
   6  22   2      322.88      373.95     26.78 o 
   7  22   2      955.15     1192.94     40.18 o 
   8  22   2      626.13      850.93     39.15 o 
  10  22   2      453.25      310.08     40.18 o 
 -11  23   2      232.00      316.26     49.45 o 
 -10  23   2      132.06      205.01     43.27 o 
  -9  23   2      398.63      411.04     47.39 o 
  -8  23   2     1000.61      888.01     45.33 o 
  -7  23   2     1362.01     1177.49     43.27 o 
  -6  23   2     1054.31     1021.94     35.03 o 
  -5  23   2     5745.75     4531.75     84.47 o 
  -4  23   2     1910.37     1719.37     41.21 o 
  -3  23   2     4357.50     4485.39     84.47 o 
  -2  23   2      890.95      954.97     27.81 o 
  -1  23   2      934.43     1127.01     26.78 o 
   0  23   2     2466.93     2106.71     48.42 o 
   1  23   2      953.85     1089.93     32.97 o 
   2  23   2      859.58     1044.60     31.94 o 
   3  23   2     4388.16     4529.69     82.41 o 
   4  23   2     1935.20     1673.01     40.18 o 
   5  23   2     5765.25     4460.67     85.50 o 
   6  23   2     1056.61      994.12     35.03 o 
   7  23   2     1390.63     1151.74     39.15 o 
   8  23   2     1034.82      931.28     45.33 o 
   9  23   2      415.26      312.14     43.27 o 
  10  23   2      132.33      149.38     39.15 o 
  11  23   2      232.31      265.79     44.30 o 
 -11  24   2      199.42      195.73     46.36 o 
 -10  24   2      348.50      174.10     42.24 o 
  -8  24   2      283.33      386.32     35.03 o 
  -7  24   2      214.97      413.10     50.48 o 
  -6  24   2     1118.37     1206.34     38.12 o 
  -4  24   2      241.75      378.07     24.72 o 
  -3  24   2     1497.95     1568.96     56.66 o 
  -2  24   2     6165.85     5784.44    100.96 o 
  -1  24   2      708.10      859.17     25.75 o 
   2  24   2     6191.95     5717.48    114.35 o 
   3  24   2     1486.16     1657.55     41.21 o 
   4  24   2      235.31      387.35     21.63 o 
   6  24   2     1144.60     1244.45     38.12 o 
   7  24   2      210.76      402.80     32.97 o 
   8  24   2      285.76      422.37     32.97 o 
  10  24   2      353.35      231.79     40.18 o 
  11  24   2      203.53      175.13     43.27 o 
 -11  25   2      122.32      119.50     50.48 o 
  -8  25   2      271.83      321.42     35.03 o 
  -7  25   2      255.41      339.96     31.94 o 
  -5  25   2     3378.31     3039.02     62.84 o 
  -4  25   2     1954.65     1618.41     39.15 o 
  -3  25   2     3116.92     2972.06     61.81 o 
  -2  25   2      540.79      671.68     31.94 o 
  -1  25   2    13651.71    12564.04    193.67 o 
   0  25   2     2302.70     1826.50     53.57 o 
   1  25   2    13670.67    12458.96    222.52 o 
   2  25   2      547.75      653.13     32.97 o 
   3  25   2     3097.67     3048.29     60.78 o 
   4  25   2     1989.18     1685.37     41.21 o 
   5  25   2     3380.15     3007.09     63.87 o 
   7  25   2      259.52      330.69     34.00 o 
   8  25   2      279.00      302.87     31.94 o 
   9  25   2       76.44      127.74     34.00 o 
  11  25   2      121.26      133.92     46.36 o 
 -11  26   2      260.28      187.49     49.45 o 
 -10  26   2      438.41      387.35     46.36 o 
  -9  26   2      292.68      235.91     42.24 o 
  -7  26   2      637.31      783.96     38.12 o 
  -6  26   2      536.71      604.71     30.91 o 
  -5  26   2     1611.76     2008.84     48.42 o 
  -4  26   2     1605.68     1591.62     41.21 o 
  -3  26   2     2154.94     2161.31     50.48 o 
  -2  26   2      252.16      259.60     26.78 o 
   0  26   2      321.23      311.11     20.60 o 
   2  26   2      258.77      259.60     21.63 o 
   3  26   2     2180.45     2304.51     50.48 o 
   4  26   2     1641.61     1635.92     41.21 o 
   5  26   2     1596.41     1987.21     48.42 o 
   6  26   2      529.87      684.04     38.12 o 
   9  26   2      289.81      261.66     38.12 o 
  10  26   2      436.34      317.29     41.21 o 
  11  26   2      255.58      205.01     43.27 o 
 -11  27   2       64.06      118.47     45.33 o 
 -10  27   2      193.33      183.37     43.27 o 
  -9  27   2      132.61      176.16     43.27 o 
  -8  27   2     1123.60      876.68     52.54 o 
  -7  27   2     1381.15     1348.50     46.36 o 
  -6  27   2     2762.80     2385.89     56.66 o 
  -5  27   2     2000.18     2345.71     53.57 o 
  -4  27   2     1366.28     1118.77     36.06 o 
  -3  27   2     2505.55     2510.54     54.60 o 
  -2  27   2     1325.34     1395.89     36.06 o 
  -1  27   2      939.57     1003.39     26.78 o 
   0  27   2       25.82       -9.27     17.51 o 
   1  27   2      973.26     1027.09     34.00 o 
   2  27   2     1320.95     1419.58     41.21 o 
   3  27   2     2496.64     2476.55     58.72 o 
   4  27   2     1383.42     1197.07     35.03 o 
   5  27   2     2006.25     2409.58     66.96 o 
   6  27   2     2767.63     2324.08     55.63 o 
   7  27   2     1410.31     1259.91     46.36 o 
   8  27   2     1152.20      870.50     40.18 o 
  10  27   2      197.09      181.31     38.12 o 
  11  27   2       65.33       95.81     42.24 o 
 -10  28   2       38.38      118.47     41.21 o 
  -9  28   2      247.42      176.16     41.21 o 
  -6  28   2     1188.50     1500.97     44.30 o 
  -5  28   2     5982.99     5371.34    100.96 o 
  -3  28   2      337.43      383.23     23.69 o 
  -2  28   2      289.52      324.51     21.63 o 
  -1  28   2     7473.74     7415.21    118.47 o 
   0  28   2       43.21       59.75     18.54 o 
   1  28   2     7426.60     7289.53    143.19 o 
   2  28   2      281.07      362.62     24.72 o 
   3  28   2      339.30      406.92     36.06 o 
   5  28   2     5997.16     5336.32    100.96 o 
   6  28   2     1198.36     1464.91     43.27 o 
   9  28   2      239.89      237.97     38.12 o 
  11  28   2      129.73      -22.66    127.74 o 
 -10  29   2      927.03      636.65     50.48 o 
  -9  29   2       47.99      124.65     40.18 o 
  -8  29   2     1482.13     1263.00     49.45 o 
  -7  29   2      143.77       65.93     29.88 o 
  -6  29   2     2062.07     1753.36     48.42 o 
  -5  29   2     2180.49     2746.45     75.20 o 
  -4  29   2     2132.83     2024.30     49.45 o 
  -3  29   2      313.39      359.53     24.72 o 
  -2  29   2     1209.48     1044.60     30.91 o 
  -1  29   2     1407.08     1518.48     35.03 o 
   0  29   2     3050.07     2791.78     59.75 o 
   1  29   2     1412.85     1595.74     43.27 o 
   2  29   2     1210.56     1079.63     38.12 o 
   3  29   2      297.71      343.05     27.81 o 
   4  29   2     2130.88     1927.46     47.39 o 
   5  29   2     2176.06     2694.94     60.78 o 
   6  29   2     2060.00     1783.24     48.42 o 
   7  29   2      152.54      142.16     28.84 o 
   8  29   2     1467.16     1187.79     45.33 o 
   9  29   2       46.61       94.78     36.06 o 
  10  29   2      939.17      673.74     47.39 o 
 -10  30   2      316.10      499.64     48.42 o 
  -9  30   2      296.47      202.94     43.27 o 
  -6  30   2     1027.91     1142.47     39.15 o 
  -5  30   2     1774.86     1762.63     48.42 o 
  -3  30   2     1042.36      924.07     32.97 o 
  -2  30   2       78.48       98.90     20.60 o 
   2  30   2       84.73      106.11     23.69 o 
   3  30   2     1061.07     1047.69     53.57 o 
   5  30   2     1783.68     1707.00     45.33 o 
   6  30   2     1030.11     1189.85     40.18 o 
   8  30   2      660.81     1026.06     47.39 o 
   9  30   2      302.95      173.07     38.12 o 
  10  30   2      323.97      521.27     44.30 o 
 -10  31   2      354.33      491.39     48.42 o 
  -8  31   2     1387.95     1185.73     55.63 o 
  -7  31   2     2540.16     2247.85     60.78 o 
  -5  31   2     1206.09     1429.89     44.30 o 
  -4  31   2     1519.61     1290.81     44.30 o 
  -3  31   2     2858.53     2483.76     56.66 o 
  -2  31   2      201.70      221.49     22.66 o 
  -1  31   2      696.09      718.03     24.72 o 
   0  31   2     3806.73     3335.71     69.02 o 
   1  31   2      662.36      672.71     29.88 o 
   2  31   2      200.78      185.43     25.75 o 
   3  31   2     2848.58     2474.48     65.93 o 
   4  31   2     1507.24     1364.98     45.33 o 
   5  31   2     1197.40     1411.34     41.21 o 
   7  31   2     2538.52     2189.13     60.78 o 
   8  31   2     1381.70     1132.16     53.57 o 
  10  31   2      362.12      373.95     42.24 o 
 -10  32   2      535.47      569.69     69.02 o 
  -9  32   2      632.24      612.96     49.45 o 
  -7  32   2      742.95     1071.38     42.24 o 
  -5  32   2     1667.53     1713.18     49.45 o 
  -4  32   2     1143.22     1294.93     41.21 o 
  -3  32   2     1983.65     2024.30     48.42 o 
  -2  32   2      130.19      162.77     24.72 o 
  -1  32   2     1437.44     1409.28     36.06 o 
   1  32   2     1439.36     1325.84     42.24 o 
   2  32   2      133.44      122.59     25.75 o 
   3  32   2     2011.09     2083.02     59.75 o 
   4  32   2     1138.49     1400.01     51.51 o 
   5  32   2     1641.13     1657.55     45.33 o 
   7  32   2      740.51     1081.69     42.24 o 
   9  32   2      637.12      588.23     48.42 o 
  10  32   2      530.24      510.97     58.72 o 
  -9  33   2      178.31      227.67     44.30 o 
  -8  33   2     2110.86     1732.76     63.87 o 
  -7  33   2      640.36      772.63     38.12 o 
  -6  33   2      694.72      967.34     41.21 o 
  -4  33   2     4174.08     3604.59     78.29 o 
  -2  33   2      468.84      461.52     26.78 o 
  -1  33   2      478.02      486.24     23.69 o 
   0  33   2      353.70      470.79     30.91 o 
   1  33   2      468.21      486.24     28.84 o 
   2  33   2      475.55      464.61     35.03 o 
   4  33   2     4155.60     3575.74     81.38 o 
   6  33   2      697.93      987.94     42.24 o 
   7  33   2      646.48      753.06     40.18 o 
   8  33   2     2117.29     1693.61     82.41 o 
   9  33   2      184.74      292.57     39.15 o 
 -10  34   2      149.44      182.34     45.33 o 
  -9  34   2      145.88      153.50     42.24 o 
  -7  34   2      721.04      739.67     38.12 o 
  -6  34   2     3486.92     3116.29     73.14 o 
  -5  34   2      254.81      324.51     30.91 o 
  -4  34   2     1252.48     1439.16     57.69 o 
  -3  34   2     2083.40     1750.27     45.33 o 
  -2  34   2     3107.41     2853.59     59.75 o 
  -1  34   2      797.22      872.56     30.91 o 
   0  34   2      324.89      276.09     26.78 o 
   1  34   2      788.12      807.66     39.15 o 
   2  34   2     3053.54     2660.95     59.75 o 
   3  34   2     2055.83     1644.16     53.57 o 
   4  34   2     1229.61     1455.64     46.36 o 
   5  34   2      253.28      290.51     25.75 o 
   6  34   2     3470.15     2889.65     72.11 o 
   7  34   2      705.34      711.85     38.12 o 
   9  34   2      146.38      132.89     37.09 o 
 -10  35   2      122.74      139.07     44.30 o 
  -9  35   2      239.14      279.18     45.33 o 
  -8  35   2      215.29      231.79     37.09 o 
  -5  35   2      340.01      397.65     34.00 o 
  -4  35   2      408.90      416.19     27.81 o 
  -3  35   2      696.14      670.65     30.91 o 
  -2  35   2     1041.75     1225.91     37.09 o 
  -1  35   2      522.68      516.12     27.81 o 
   0  35   2     2574.72     2292.14     67.99 o 
   1  35   2      520.63      455.34     34.00 o 
   2  35   2      999.39     1123.92     40.18 o 
   3  35   2      712.27      731.43     38.12 o 
   4  35   2      410.37      464.61     31.94 o 
   5  35   2      344.71      419.28     27.81 o 
   8  35   2      214.99      242.09     36.06 o 
   9  35   2      233.26      278.15     34.00 o 
  10  35   2      122.15      178.22     34.00 o 
 -10  36   2      524.88      410.01     66.96 o 
  -7  36   2      855.93      841.65     51.51 o 
  -5  36   2      128.91      169.98     30.91 o 
  -4  36   2      193.10      259.60     26.78 o 
  -3  36   2     1138.69     1261.97     39.15 o 
  -2  36   2      327.57      386.32     26.78 o 
  -1  36   2      340.13      320.39     25.75 o 
   1  36   2      345.90      256.51     31.94 o 
   2  36   2      332.37      400.74     34.00 o 
   3  36   2     1110.70     1155.86     46.36 o 
   4  36   2      183.46      224.58     29.88 o 
   7  36   2      862.22      764.39     38.12 o 
  10  36   2      524.20      428.55     51.51 o 
  -9  37   2      175.91      187.49     44.30 o 
  -8  37   2     1288.77     1057.99     58.72 o 
  -5  37   2     1860.02     1414.43     48.42 o 
  -3  37   2      753.75      891.10     37.09 o 
  -2  37   2     1602.74     1506.12     43.27 o 
  -1  37   2     1618.88     1566.90     48.42 o 
   0  37   2     1996.30     1654.46     53.57 o 
   1  37   2     1614.92     1496.85     53.57 o 
   2  37   2     1622.55     1485.52     57.69 o 
   3  37   2      749.77      856.08     34.00 o 
   5  37   2     1871.37     1482.42     63.87 o 
   8  37   2     1301.47      983.82     48.42 o 
   9  37   2      176.35      187.49     32.97 o 
  -9  38   2      463.05      399.71     65.93 o 
  -6  38   2     2165.29     1837.84     54.60 o 
  -4  38   2     4332.87     3851.83     81.38 o 
  -3  38   2      216.55      293.60     28.84 o 
  -2  38   2     5227.97     4831.53     97.87 o 
  -1  38   2      337.52      451.22     32.97 o 
   0  38   2      704.23      811.78     42.24 o 
   1  38   2      327.13      392.50     35.03 o 
   2  38   2     5245.62     4716.15    115.38 o 
   4  38   2     4328.94     3762.21     77.26 o 
   6  38   2     2140.91     1742.03     52.54 o 
   9  38   2      461.93      427.52     36.06 o 
  -9  39   2      351.44      323.48     47.39 o 
  -8  39   2      635.31      691.25     57.69 o 
  -7  39   2      484.48      369.83     35.03 o 
  -5  39   2      636.66      710.82     38.12 o 
  -3  39   2      875.34      869.47     41.21 o 
  -2  39   2      496.70      822.08     34.00 o 
   0  39   2     1026.07     1020.91     47.39 o 
   3  39   2      864.77      832.38     35.03 o 
   5  39   2      649.68      726.27     41.21 o 
   7  39   2      490.96      391.47     28.84 o 
   8  39   2      631.57      686.10     38.12 o 
   9  39   2      346.79      345.11     45.33 o 
  -9  40   2       47.46      109.20     44.30 o 
  -8  40   2      296.95      418.25     41.21 o 
  -7  40   2      131.34      188.52     35.03 o 
  -6  40   2      518.20      460.49     35.03 o 
  -5  40   2     2670.65     2226.21     60.78 o 
  -4  40   2     1244.85     1303.17     46.36 o 
  -3  40   2     1632.26     1518.48     45.33 o 
  -1  40   2      227.38      206.04     34.00 o 
   0  40   2      580.14      913.77     46.36 o 
   1  40   2      221.01      254.45     37.09 o 
   2  40   2      320.89      434.73     38.12 o 
   3  40   2     1617.13     1466.97     44.30 o 
   4  40   2     1242.49     1311.42     44.30 o 
   5  40   2     2682.85     2288.02     59.75 o 
   6  40   2      521.67      539.81     38.12 o 
   7  40   2      131.20      166.89     29.88 o 
   8  40   2      300.33      402.80     44.30 o 
   9  40   2       48.84      125.68     41.21 o 
  -9  41   2      402.94      392.50     49.45 o 
  -8  41   2       49.06       78.29     37.09 o 
  -7  41   2      226.43      113.32     35.03 o 
  -4  41   2     1842.53     1988.24     56.66 o 
  -3  41   2      503.33      534.66     34.00 o 
  -2  41   2     1011.54     1033.27     38.12 o 
  -1  41   2     2402.75     2397.22     70.05 o 
   0  41   2     4787.12     4678.03    116.41 o 
   1  41   2     2425.17     2569.26     79.32 o 
   2  41   2     1013.88     1056.96     49.45 o 
   3  41   2      502.37      568.66     30.91 o 
   4  41   2     1855.03     1894.50     54.60 o 
   7  41   2      231.13      117.44     36.06 o 
   8  41   2       48.06      149.38     49.45 o 
   9  41   2      398.75      338.93     46.36 o 
  -9  42   2       32.05       88.60     44.30 o 
  -8  42   2       12.49       12.36     36.06 o 
  -7  42   2      125.87       96.84     35.03 o 
  -6  42   2     1061.30      857.11     41.21 o 
  -5  42   2      208.70      263.73     31.94 o 
  -3  42   2     1015.39      885.95     39.15 o 
  -2  42   2     1481.55     1602.96     48.42 o 
  -1  42   2      855.92     1009.57     49.45 o 
   0  42   2     1329.75     1468.00     57.69 o 
   1  42   2      846.22     1049.75     52.54 o 
   2  42   2     1496.20     1485.52     61.81 o 
   3  42   2     1016.50      886.98     35.03 o 
   5  42   2      212.19      289.48     29.88 o 
   6  42   2     1067.55      866.38     44.30 o 
   7  42   2      120.25      126.71     36.06 o 
   8  42   2       11.92        5.15     41.21 o 
   9  42   2       32.06       99.93     42.24 o 
  -9  43   2        4.03     -111.26    171.01 o 
  -8  43   2      498.08      415.16     50.48 o 
  -7  43   2      557.53      528.48     41.21 o 
  -5  43   2      796.45      796.33     39.15 o 
  -4  43   2      845.82      845.78     40.18 o 
  -3  43   2      818.92      840.62     39.15 o 
  -1  43   2      576.97      542.90     41.21 o 
   0  43   2      231.21      353.35     42.24 o 
   1  43   2      586.39      601.62     45.33 o 
   3  43   2      824.49      806.63     36.06 o 
   4  43   2      848.21      796.33     38.12 o 
   5  43   2      788.58      739.67     41.21 o 
   7  43   2      555.63      487.27     43.27 o 
   8  43   2      505.46      378.07     45.33 o 
   9  43   2        3.86     -109.20    133.92 o 
  -8  44   2      473.23      452.25     52.54 o 
  -7  44   2      375.26      381.17     39.15 o 
  -5  44   2     1243.06     1108.47     44.30 o 
  -4  44   2     2173.80     2071.69     60.78 o 
  -3  44   2      668.52      625.32     39.15 o 
  -2  44   2     2523.17     2425.04     64.90 o 
  -1  44   2     1692.56     1685.37     58.72 o 
   1  44   2     1651.07     1645.19     64.90 o 
   2  44   2     2551.57     2262.27     78.29 o 
   3  44   2      662.14      627.38     32.97 o 
   4  44   2     2180.92     2050.05     57.69 o 
   5  44   2     1268.65     1148.65     47.39 o 
   6  44   2        6.89       74.17     32.97 o 
   7  44   2      372.39      335.84     40.18 o 
   8  44   2      482.19      548.05     47.39 o 
  -8  45   2      367.52      331.72     47.39 o 
  -7  45   2      100.63       81.38     37.09 o 
  -6  45   2       85.51      103.02     34.00 o 
  -4  45   2      798.24      865.35     51.51 o 
  -2  45   2     1328.72     1578.23     58.72 o 
  -1  45   2     1957.68     1819.29     75.20 o 
   0  45   2     4651.10     4590.47    124.65 o 
   1  45   2     1944.50     1691.55     63.87 o 
   2  45   2     1342.49     1596.77     63.87 o 
   3  45   2       12.91       71.08     31.94 o 
   4  45   2      795.88      894.19     38.12 o 
   6  45   2       86.04       52.54     35.03 o 
   7  45   2       97.55      118.47     39.15 o 
   8  45   2      368.40      390.44     45.33 o 
  -8  46   2      212.64      329.66     61.81 o 
  -7  46   2       28.18       32.97     36.06 o 
  -6  46   2      288.68      223.55     36.06 o 
  -5  46   2       93.23      200.88     32.97 o 
  -4  46   2     1403.77     1326.87     47.39 o 
  -3  46   2     1101.78     1029.15     41.21 o 
  -2  46   2      975.76     1169.25     52.54 o 
  -1  46   2     1276.83     1472.12     55.63 o 
   0  46   2      668.54      810.75     50.48 o 
   1  46   2     1250.37     1412.37     57.69 o 
   2  46   2      987.12     1235.18     60.78 o 
   3  46   2     1088.16      908.62     51.51 o 
   4  46   2     1388.16     1317.60     47.39 o 
   5  46   2       91.21      191.61     32.97 o 
   6  46   2      281.98      267.85     56.66 o 
   7  46   2       27.20       53.57     39.15 o 
  -8  47   2      170.16      202.94     59.75 o 
  -7  47   2      184.46      160.71     38.12 o 
  -6  47   2     1104.46     1244.45     63.87 o 
  -5  47   2      483.27      501.70     37.09 o 
  -3  47   2      312.57      343.05     32.97 o 
  -2  47   2      977.70     1188.82     54.60 o 
  -1  47   2     1214.58     1184.70     62.84 o 
   0  47   2        0.26       63.87     37.09 o 
   1  47   2     1242.79     1108.47     52.54 o 
   2  47   2      975.88     1327.90     61.81 o 
   3  47   2      313.72      242.09     42.24 o 
   5  47   2      481.57      502.73     38.12 o 
   6  47   2     1106.25     1158.95     52.54 o 
   7  47   2      182.03      120.53     39.15 o 
  -7  48   2      238.59      186.46     39.15 o 
  -6  48   2      213.24      319.35     38.12 o 
  -5  48   2      343.15      374.98     35.03 o 
  -4  48   2       26.58       46.36     29.88 o 
  -3  48   2      558.34      562.48     36.06 o 
  -2  48   2      784.93      831.35     49.45 o 
  -1  48   2      808.60      920.98     52.54 o 
   0  48   2      201.64      158.65     37.09 o 
   1  48   2      806.47      964.25     55.63 o 
   2  48   2      782.03      790.15     58.72 o 
   3  48   2      555.89      532.60     46.36 o 
   4  48   2       27.66       48.42     27.81 o 
   5  48   2      345.66      422.37     37.09 o 
   7  48   2      241.34      283.30     42.24 o 
  -7  49   2       22.30      -14.42     36.06 o 
  -6  49   2       75.76       85.50     35.03 o 
  -5  49   2      122.71      146.29     35.03 o 
  -4  49   2      925.35     1022.97     48.42 o 
  -3  49   2      252.87      302.87     32.97 o 
  -1  49   2      865.99      843.71     51.51 o 
   0  49   2      616.59      696.40     48.42 o 
   1  49   2      853.56      900.37     55.63 o 
   3  49   2      249.48      242.09     42.24 o 
   4  49   2      927.15      993.09     55.63 o 
   5  49   2      129.06      107.14     34.00 o 
   7  49   2       24.02       10.30     37.09 o 
  -7  50   2      124.84      150.41     38.12 o 
  -6  50   2      184.66      178.22     36.06 o 
  -5  50   2       42.43       40.18     34.00 o 
  -4  50   2      743.64      710.82     40.18 o 
  -3  50   2        4.99       39.15     29.88 o 
  -2  50   2      855.71      833.41     48.42 o 
  -1  50   2      154.03      288.45     42.24 o 
   0  50   2       62.57       52.54     46.36 o 
   2  50   2      844.83      812.81     60.78 o 
   3  50   2        4.75       12.36     41.21 o 
   4  50   2      745.33      806.63     60.78 o 
   5  50   2       41.08       76.23     48.42 o 
   6  50   2      188.18      197.79     44.30 o 
   7  50   2      130.13      109.20     53.57 o 
  -7  51   2      226.72      258.57     55.63 o 
  -6  51   2        6.93       52.54     35.03 o 
  -5  51   2      156.98      133.92     35.03 o 
  -4  51   2      250.77      302.87     34.00 o 
  -3  51   2     1130.23     1086.84     47.39 o 
  -2  51   2      149.32      150.41     39.15 o 
  -1  51   2      582.24      657.25     55.63 o 
   0  51   2       49.87       99.93     52.54 o 
   1  51   2      606.47      557.33     55.63 o 
   2  51   2      163.70      167.92     48.42 o 
   3  51   2     1150.43     1065.20     56.66 o 
   5  51   2      162.41       42.24     49.45 o 
   6  51   2        6.64       62.84     49.45 o 
   7  51   2      227.40      229.73     66.96 o 
  -6  52   2      322.79      363.65     42.24 o 
  -5  52   2      337.23      361.59     41.21 o 
  -4  52   2      280.93      244.15     36.06 o 
  -2  52   2      144.83      196.76     45.33 o 
  -1  52   2      517.36      468.73     52.54 o 
   0  52   2       72.93      -31.94     45.33 o 
   1  52   2      523.18      532.60     60.78 o 
   2  52   2      142.35      145.25     54.60 o 
   3  52   2       12.58       49.45     44.30 o 
   4  52   2      279.75      271.97     53.57 o 
   5  52   2      333.28      273.00     58.72 o 
   6  52   2      321.89      346.14     71.08 o 
  -6  53   2      236.11      229.73     41.21 o 
  -5  53   2      336.08      386.32     42.24 o 
  -4  53   2       38.16      108.17     37.09 o 
  -3  53   2       34.88      117.44     44.30 o 
  -1  53   2      226.54      262.70     50.48 o 
   0  53   2       80.01       65.93     52.54 o 
   1  53   2      224.59      246.21     56.66 o 
   2  53   2      122.01      201.91     56.66 o 
   3  53   2       36.78       13.39     44.30 o 
   4  53   2       38.83      146.29     55.63 o 
   5  53   2      327.74      249.30     58.72 o 
   6  53   2      229.89      217.37     65.93 o 
  -5  54   2      694.56      668.58     52.54 o 
  -4  54   2      557.91      564.54     63.87 o 
  -3  54   2      796.16      720.09     56.66 o 
  -2  54   2     1238.47     1043.57     74.17 o 
  -1  54   2       37.75       66.96     47.39 o 
   0  54   2        0.46       -5.15     44.30 o 
   1  54   2       41.40      100.96     54.60 o 
   2  54   2     1226.26     1094.05     74.17 o 
   3  54   2      799.14      589.26     54.60 o 
   4  54   2      559.45      561.45    107.14 o 
   5  54   2      698.52      592.35     65.93 o 
   6  54   2      184.83      138.04     66.96 o 
  -5  55   2        7.93       59.75     50.48 o 
  -4  55   2        5.83       35.03     50.48 o 
  -3  55   2       54.60      126.71     45.33 o 
  -2  55   2      416.35      472.85     51.51 o 
  -1  55   2      232.24      199.85     50.48 o 
   0  55   2     1187.54     1175.43     70.05 o 
   1  55   2      230.20      259.60     57.69 o 
   3  55   2       55.66       30.91     49.45 o 
   4  55   2        6.18       84.47     55.63 o 
   5  55   2        8.09      103.02     56.66 o 
  -5  56   2       21.72       11.33     50.48 o 
  -4  56   2       86.45       39.15     51.51 o 
  -3  56   2       87.83      120.53     53.57 o 
  -2  56   2     1114.37     1186.76     76.23 o 
  -1  56   2      101.56      168.95     47.39 o 
   1  56   2      104.82      194.70     56.66 o 
   2  56   2     1108.86     1223.85     95.81 o 
   3  56   2       86.89       21.63     58.72 o 
   4  56   2       85.07      135.98     56.66 o 
   5  56   2       19.33        7.21     55.63 o 
  -5  57   2      289.65      210.16     82.41 o 
  -4  57   2       24.98       -5.15     58.72 o 
  -3  57   2       87.72       56.66     52.54 o 
  -2  57   2       38.90      158.65     53.57 o 
  -1  57   2       35.67       14.42     45.33 o 
   0  57   2      382.91      429.58     53.57 o 
   1  57   2       36.16       63.87     54.60 o 
   3  57   2       83.74       38.12     53.57 o 
   4  57   2       25.58       40.18     56.66 o 
   5  57   2      295.75       74.17    101.99 o 
  -4  58   2       88.70       71.08     53.57 o 
  -3  58   2       25.96       -6.18     52.54 o 
  -2  58   2       76.35      113.32     46.36 o 
  -1  58   2       93.18      149.38     60.78 o 
   0  58   2        6.06        2.06     47.39 o 
   1  58   2       92.58      119.50     62.84 o 
   2  58   2       77.48       63.87     65.93 o 
   3  58   2       26.24       44.30     60.78 o 
   4  58   2       92.63      141.13     59.75 o 
  -4  59   2      296.21      149.38     99.93 o 
  -3  59   2      234.48      208.10     57.69 o 
  -2  59   2      171.24      148.35     55.63 o 
  -1  59   2      260.11      380.14     67.99 o 
   0  59   2      432.22      488.30     57.69 o 
   1  59   2      265.32      318.32     60.78 o 
   2  59   2      174.27      194.70     59.75 o 
   3  59   2      232.36      234.88     64.90 o 
   4  59   2      303.38      273.00     76.23 o 
  -3  60   2       71.93       58.72     54.60 o 
  -2  60   2       38.08       24.72     53.57 o 
  -1  60   2      272.71      319.35     54.60 o 
   0  60   2      180.76      101.99     61.81 o 
   1  60   2      275.01      344.08     57.69 o 
   2  60   2       41.05       89.63     57.69 o 
   3  60   2       72.96       62.84     62.84 o 
  -2  61   2      227.24      309.05     58.72 o 
  -1  61   2      306.53      132.89     64.90 o 
   0  61   2       27.27       44.30     55.63 o 
   1  61   2      309.23      144.22     54.60 o 
   2  61   2      237.95      190.58     93.75 o 
  -1  62   2       65.96      107.14    115.38 o 
   0  62   2       10.15        9.27     84.47 o 
   1  62   2       67.29       96.84     58.72 o 
   0   0   3    26768.15    25042.57    468.73 o 
   1   0   3    15421.09    15035.43    247.24 o 
   2   0   3     7170.75     7385.34    125.68 o 
   3   0   3    14310.55    13652.93    214.28 o 
   4   0   3    10192.20    10165.79    177.19 o 
   7   0   3       96.86      119.50     23.69 o 
   8   0   3     2426.32     3227.54     72.11 o 
   9   0   3     1483.00     1428.86     54.60 o 
  10   0   3        0.54       55.63     35.03 o 
  11   0   3      119.40      147.32     37.09 o 
 -12   1   3      522.25      528.48     57.69 o 
  -9   1   3      459.19      550.11     40.18 o 
  -8   1   3     2074.79     2683.61     63.87 o 
  -7   1   3      118.34      152.47     23.69 o 
  -6   1   3     3867.42     3377.95     67.99 o 
  -5   1   3     2150.53     2358.07     50.48 o 
  -4   1   3     6917.12     6919.70    124.65 o 
  -2   1   3     4385.03     4103.19     70.05 o 
  -1   1   3     3423.53     3231.67     56.66 o 
   0   1   3     8194.05     7297.77    107.14 o 
   1   1   3     3352.53     3256.39     57.69 o 
   2   1   3     4359.80     4165.00     76.23 o 
   4   1   3     6968.07     7265.84    132.89 o 
   5   1   3     2129.40     2309.66     53.57 o 
   6   1   3     3922.64     3297.60     63.87 o 
   7   1   3      117.03      152.47     23.69 o 
   8   1   3     2080.71     2620.77     64.90 o 
   9   1   3      449.73      618.11     46.36 o 
  12   1   3      526.85      556.30     57.69 o 
 -12   2   3      228.19      328.63     53.57 o 
 -11   2   3      117.56      229.73     39.15 o 
 -10   2   3     1197.41      930.25     48.42 o 
  -9   2   3      148.54      131.86     34.00 o 
  -8   2   3     2763.27     2638.28     62.84 o 
  -7   2   3      324.73      458.43     26.78 o 
  -6   2   3     2488.32     2353.95     54.60 o 
  -5   2   3     2566.97     2453.88     52.54 o 
  -3   2   3      594.85      803.54     25.75 o 
  -1   2   3     1862.64     1790.45     34.00 o 
   0   2   3     1337.76     1485.52     39.15 o 
   1   2   3     1886.87     1802.81     35.03 o 
   3   2   3      593.47      821.05     24.72 o 
   5   2   3     2533.72     2485.82     53.57 o 
   6   2   3     2486.65     2453.88     50.48 o 
   7   2   3      318.48      440.92     26.78 o 
   8   2   3     2744.94     2653.74     63.87 o 
   9   2   3      144.03      134.95     32.97 o 
  10   2   3     1219.33      906.56     47.39 o 
  12   2   3      228.32      306.99     53.57 o 
 -11   3   3      611.47      593.38     44.30 o 
 -10   3   3      439.93      615.02     42.24 o 
  -9   3   3       14.74       47.39     31.94 o 
  -7   3   3     1247.64     1339.23     39.15 o 
  -6   3   3     1441.07     1760.57     45.33 o 
  -5   3   3      457.65      641.80     36.06 o 
  -4   3   3     2946.94     3127.62     58.72 o 
  -2   3   3     3731.80     3883.77     64.90 o 
  -1   3   3      691.48      767.48     20.60 o 
   0   3   3      982.37      830.32     23.69 o 
   1   3   3      732.79      746.88     18.54 o 
   2   3   3     3768.60     3872.43     67.99 o 
   4   3   3     2939.65     3070.96     61.81 o 
   6   3   3     1436.90     1788.39     42.24 o 
   7   3   3     1256.13     1293.90     40.18 o 
   9   3   3       15.54       54.60     31.94 o 
  10   3   3      429.93      586.17     42.24 o 
  11   3   3      605.76      645.92     45.33 o 
 -12   4   3      379.78      277.12     72.11 o 
 -11   4   3      516.80      482.12     42.24 o 
  -8   4   3     2193.29     2197.37     56.66 o 
  -6   4   3     3924.38     4005.33     79.32 o 
  -5   4   3     1670.22     1933.64     49.45 o 
  -3   4   3    13503.05    12661.90    196.76 o 
  -2   4   3       55.41      147.32     23.69 o 
  -1   4   3     8717.20     8327.95    113.32 o 
   0   4   3      349.69      395.59     27.81 o 
   1   4   3     8669.32     8048.77    114.35 o 
   3   4   3    13494.19    12372.42    217.37 o 
   5   4   3     1678.67     1921.28     71.08 o 
   6   4   3     3947.51     3984.72     75.20 o 
   8   4   3     2222.27     2228.27     57.69 o 
  11   4   3      514.90      451.22     44.30 o 
  12   4   3      382.00      407.95     73.14 o 
 -12   5   3      125.03      228.70     70.05 o 
 -11   5   3      236.55      249.30     42.24 o 
 -10   5   3       49.48      122.59     36.06 o 
  -9   5   3     1022.04      936.43     46.36 o 
  -8   5   3     1679.67     1617.38     49.45 o 
  -7   5   3     1853.77     1708.03     46.36 o 
  -6   5   3     3062.66     3737.48     77.26 o 
  -5   5   3     4442.25     4168.10     80.35 o 
  -4   5   3    15897.56    15378.48    250.33 o 
  -3   5   3      277.60      684.04    104.05 o 
  -2   5   3     1922.22     2061.38     36.06 o 
  -1   5   3    12099.01    11714.14    166.89 o 
   0   5   3     2476.51     2056.23     38.12 o 
   1   5   3    12135.72    11792.43    177.19 o 
   2   5   3     1936.16     2007.81     37.09 o 
   4   5   3    15913.28    15091.06    256.51 o 
   5   5   3     4436.14     4109.38     79.32 o 
   6   5   3     3080.66     3853.89     72.11 o 
   7   5   3     1898.81     1755.42     44.30 o 
   8   5   3     1693.02     1698.76     52.54 o 
   9   5   3     1022.99     1073.44     73.14 o 
  10   5   3       54.00      160.71     36.06 o 
  11   5   3      243.85      259.60     39.15 o 
  12   5   3      125.73      211.19     66.96 o 
 -11   6   3      107.85       67.99     39.15 o 
  -9   6   3     1047.91     1089.93     48.42 o 
  -8   6   3      560.62      695.37     35.03 o 
  -6   6   3     2881.20     2784.57     60.78 o 
  -4   6   3     1503.70     2407.52    103.02 o 
  -3   6   3      784.38      866.38     25.75 o 
  -2   6   3     3603.00     3529.39     54.60 o 
  -1   6   3     2236.19     2074.78     72.11 o 
   0   6   3     3645.41     3615.92     61.81 o 
   1   6   3     2219.58     2046.96     99.93 o 
   2   6   3     3580.62     3456.24     57.69 o 
   3   6   3      782.98      908.62     30.91 o 
   6   6   3     2865.33     2853.59     59.75 o 
   8   6   3      554.05      802.51     41.21 o 
   9   6   3     1048.18     1095.08     48.42 o 
  11   6   3      106.05       78.29     38.12 o 
 -11   7   3       63.77       31.94     39.15 o 
  -8   7   3      261.14      286.39     30.91 o 
  -7   7   3     2408.22     2028.42     49.45 o 
  -5   7   3     1010.37     1260.94     36.06 o 
  -4   7   3      775.22     1037.39     38.12 o 
  -3   7   3     2122.32     2141.74     44.30 o 
  -2   7   3     2653.62     2823.71     45.33 o 
  -1   7   3     8186.68     7507.93    110.23 o 
   0   7   3      453.22      346.14     14.42 o 
   1   7   3     8161.57     7355.46    111.26 o 
   2   7   3     2698.32     2909.22     51.51 o 
   3   7   3     2163.91     2251.97     48.42 o 
   4   7   3      797.89     1170.28     30.91 o 
   5   7   3     1005.73     1179.55     37.09 o 
   7   7   3     2429.39     2016.06     49.45 o 
   8   7   3      256.82      384.26     55.63 o 
  11   7   3       64.86       45.33     38.12 o 
 -11   8   3        1.35        9.27     39.15 o 
 -10   8   3     1677.29     1478.30     67.99 o 
  -9   8   3       41.86      103.02     32.97 o 
  -8   8   3      126.02      127.74     30.91 o 
  -7   8   3     1041.16     1470.06     42.24 o 
  -6   8   3     4093.93     3419.16     74.17 o 
  -5   8   3     2710.51     2585.74     54.60 o 
  -4   8   3      827.18      937.46     32.97 o 
  -2   8   3     3608.77     3808.56     62.84 o 
  -1   8   3     1481.56     1596.77     34.00 o 
   0   8   3       56.92       46.36     11.33 o 
   1   8   3     1511.93     1651.37     40.18 o 
   2   8   3     3699.57     3781.78     66.96 o 
   4   8   3      846.36      997.21     28.84 o 
   5   8   3     2667.73     2474.49     55.63 o 
   6   8   3     4116.63     3426.37     67.99 o 
   8   8   3      122.67      133.92     32.97 o 
   9   8   3       46.07       65.93     32.97 o 
  10   8   3     1684.76     1454.61     73.14 o 
  11   8   3        0.35       -5.15     37.09 o 
 -11   9   3        5.06       14.42     39.15 o 
 -10   9   3      634.28      844.74     47.39 o 
  -9   9   3      249.18      255.48     36.06 o 
  -8   9   3      178.69      230.76     31.94 o 
  -7   9   3      823.39      933.34     32.97 o 
  -5   9   3     1406.13     1716.27     42.24 o 
  -4   9   3      785.38      748.94     24.72 o 
  -3   9   3      934.17     1015.75     30.91 o 
  -2   9   3     3732.36     3961.03     64.90 o 
  -1   9   3     3430.69     3435.64     55.63 o 
   0   9   3     1935.95     1856.38     31.94 o 
   1   9   3     3422.89     3370.74     56.66 o 
   2   9   3     3712.35     3884.80     69.02 o 
   3   9   3      936.84      980.73     34.00 o 
   4   9   3      787.01      788.09     37.09 o 
   5   9   3     1396.91     1750.27     46.36 o 
   7   9   3      836.70      958.06     35.03 o 
   8   9   3      179.94      192.64     32.97 o 
  10   9   3      648.09      854.02     46.36 o 
  11   9   3        5.78        7.21     37.09 o 
 -11  10   3      206.05      105.08     41.21 o 
  -9  10   3      777.86      864.32     45.33 o 
  -7  10   3      582.46      705.67     29.88 o 
  -6  10   3     2840.54     2788.69     63.87 o 
  -5  10   3     2020.54     2182.94     48.42 o 
  -4  10   3     1827.38     1497.88     37.09 o 
  -3  10   3     1201.84     1101.26     30.91 o 
  -2  10   3     8839.11     8429.94    130.83 o 
  -1  10   3     5460.43     5124.10     83.44 o 
   1  10   3     5495.24     5078.77     89.63 o 
   2  10   3     8972.30     8190.94    144.22 o 
   3  10   3     1191.73     1051.81     28.84 o 
   4  10   3     1819.77     1487.58     37.09 o 
   5  10   3     2012.91     2088.17     50.48 o 
   6  10   3     2857.43     2760.87     62.84 o 
   7  10   3      579.32      767.48     31.94 o 
   9  10   3      781.71      801.48     44.30 o 
  11  10   3      205.60      234.88     46.36 o 
 -10  11   3      296.37      311.11     39.15 o 
  -9  11   3     1074.54     1240.33     51.51 o 
  -8  11   3     1736.33     1435.04     51.51 o 
  -7  11   3      499.06      547.02     27.81 o 
  -6  11   3     2034.22     2091.26     53.57 o 
  -5  11   3     1311.07     1475.21     38.12 o 
  -4  11   3      692.68      985.88     29.88 o 
  -3  11   3     1144.19     1090.96     29.88 o 
  -2  11   3     6623.11     6802.26    107.14 o 
  -1  11   3     4484.14     4296.87     72.11 o 
   0  11   3     6263.25     7026.84    106.11 o 
   1  11   3     4508.73     4348.38     75.20 o 
   2  11   3     6564.38     6754.87    124.65 o 
   3  11   3     1174.22     1146.59     28.84 o 
   4  11   3      694.00     1010.60     48.42 o 
   5  11   3     1344.79     1498.91     42.24 o 
   6  11   3     2032.95     2142.77     52.54 o 
   7  11   3      485.48      542.90     26.78 o 
   8  11   3     1725.41     1343.35     57.69 o 
   9  11   3     1088.67     1246.51     51.51 o 
  10  11   3      296.38      274.03     38.12 o 
 -11  12   3      530.93      471.82     47.39 o 
  -9  12   3      759.10      912.74     46.36 o 
  -8  12   3     1674.78     1894.50     58.72 o 
  -6  12   3      745.92      994.12     37.09 o 
  -4  12   3     3407.93     4025.93     73.14 o 
  -3  12   3     1916.85     1788.39     37.09 o 
  -1  12   3     3434.38     3324.38     52.54 o 
   0  12   3    12878.67    12677.36    188.52 o 
   1  12   3     3428.99     3313.05     59.75 o 
   3  12   3     1901.08     1696.70     37.09 o 
   4  12   3     3402.67     3860.07     76.23 o 
   6  12   3      764.03     1041.51     35.03 o 
   8  12   3     1673.76     1949.09     60.78 o 
   9  12   3      771.46      864.32     45.33 o 
  11  12   3      551.51      554.24     48.42 o 
 -10  13   3      763.76      615.02     45.33 o 
  -9  13   3      735.28      913.77     47.39 o 
  -8  13   3     2484.63     2113.92     76.23 o 
  -7  13   3     1222.13     1198.10     39.15 o 
  -6  13   3      492.06      545.99     29.88 o 
  -5  13   3     6650.12     5716.45    100.96 o 
  -4  13   3     4655.28     4378.25     79.32 o 
  -3  13   3     1541.90     1563.81     32.97 o 
  -2  13   3     5274.06     4630.65     75.20 o 
  -1  13   3     8306.87     8269.23    131.86 o 
   0  13   3     3749.80     3617.98     61.81 o 
   1  13   3     8378.92     8188.88    150.41 o 
   2  13   3     5291.47     4522.48     78.29 o 
   3  13   3     1576.95     1581.32     42.24 o 
   4  13   3     4627.72     4402.98     84.47 o 
   5  13   3     6679.82     5644.34    106.11 o 
   6  13   3      485.59      527.45     27.81 o 
   7  13   3     1231.53     1196.04     39.15 o 
   8  13   3     2503.20     2040.78     77.26 o 
   9  13   3      745.07      893.16     45.33 o 
  10  13   3      763.54      589.26     48.42 o 
 -11  14   3      346.29      405.89     46.36 o 
  -9  14   3     1421.91     1234.15     51.51 o 
  -7  14   3      459.29      627.38     29.88 o 
  -6  14   3     1018.35     1069.32     38.12 o 
  -4  14   3     2244.58     2612.53     61.81 o 
  -3  14   3      266.86      336.87     17.51 o 
  -2  14   3      470.51      674.77     29.88 o 
  -1  14   3     2936.46     3226.51     52.54 o 
   1  14   3     2950.40     3164.70     63.87 o 
   3  14   3      266.81      377.04     21.63 o 
   4  14   3     2261.95     2686.70     58.72 o 
   6  14   3      997.35      971.46     34.00 o 
   9  14   3     1432.01     1259.91     51.51 o 
  11  14   3      346.44      480.06     61.81 o 
 -11  15   3      375.93      371.89     45.33 o 
  -8  15   3     2436.01     1782.21     62.84 o 
  -7  15   3      467.17      697.43     30.91 o 
  -5  15   3     1044.43     1177.49     34.00 o 
  -3  15   3     1119.56     1002.36     26.78 o 
  -2  15   3      149.82      264.76     15.45 o 
  -1  15   3      582.95      670.65     20.60 o 
   0  15   3     3443.55     3356.32     62.84 o 
   1  15   3      590.37      735.55     26.78 o 
   3  15   3     1136.17     1035.33     43.27 o 
   5  15   3     1083.54     1253.73     36.06 o 
   7  15   3      486.45      717.00     37.09 o 
   8  15   3     2472.15     1871.83     90.66 o 
  10  15   3       57.15       87.57     36.06 o 
  11  15   3      368.82      509.94     45.33 o 
 -11  16   3      342.41      283.30     44.30 o 
 -10  16   3      341.13      201.91     37.09 o 
  -9  16   3     1550.68     1396.92     54.60 o 
  -8  16   3     1045.94     1538.05     76.23 o 
  -7  16   3     2013.76     1916.13     49.45 o 
  -6  16   3      404.19      386.32     27.81 o 
  -5  16   3      822.46      840.62     28.84 o 
  -4  16   3     1972.18     1982.06     45.33 o 
  -3  16   3     2197.71     2158.22     51.51 o 
  -2  16   3     2980.65     2810.32     48.42 o 
  -1  16   3     7345.43     6779.59     97.87 o 
   0  16   3    11903.29    11487.50    211.19 o 
   1  16   3     7352.32     6616.83    118.47 o 
   2  16   3     3010.28     2803.11     59.75 o 
   3  16   3     2223.12     2066.53     44.30 o 
   4  16   3     1978.92     1954.25     45.33 o 
   5  16   3      835.02      854.02     29.88 o 
   6  16   3      402.95      456.37     41.21 o 
   7  16   3     2013.97     1956.31     57.69 o 
   8  16   3     1059.98     1469.03     52.54 o 
   9  16   3     1542.55     1324.81     56.66 o 
  10  16   3      334.26      197.79     37.09 o 
  11  16   3      339.57      324.51     42.24 o 
 -10  17   3      137.26      230.76     37.09 o 
  -9  17   3     1495.29     1414.43     55.63 o 
  -8  17   3     2395.10     2120.10     66.96 o 
  -7  17   3     2714.99     1965.58     51.51 o 
  -6  17   3      627.86      724.21     31.94 o 
  -5  17   3      461.36      462.55     24.72 o 
  -3  17   3     3723.50     3354.26     58.72 o 
  -2  17   3      281.77      382.20     17.51 o 
  -1  17   3     1734.38     1841.96     37.09 o 
   0  17   3     3947.07     3827.11     75.20 o 
   1  17   3     1784.56     1888.31     39.15 o 
   2  17   3      286.63      431.64     30.91 o 
   3  17   3     3672.20     3327.47     63.87 o 
   5  17   3      455.43      526.42     25.75 o 
   7  17   3     2720.65     2131.44     49.45 o 
   8  17   3     2395.56     2151.01     63.87 o 
   9  17   3     1478.01     1373.23     54.60 o 
  10  17   3      141.87      174.10     37.09 o 
 -11  18   3      755.33      626.35     50.48 o 
 -10  18   3      264.21      293.60     39.15 o 
  -8  18   3     1677.17     2051.08     65.93 o 
  -6  18   3      847.76      895.22     35.03 o 
  -5  18   3      236.74      223.55     21.63 o 
  -4  18   3     1462.87     1480.36     38.12 o 
  -3  18   3     1025.15     1141.44     30.91 o 
  -2  18   3     4509.79     4483.33     74.17 o 
  -1  18   3     1208.84     1258.88     27.81 o 
   1  18   3     1200.87     1317.60     31.94 o 
   2  18   3     4548.71     4371.04     82.41 o 
   3  18   3     1039.31     1244.45     31.94 o 
   4  18   3     1498.97     1534.96     49.45 o 
   5  18   3      234.60      243.12     22.66 o 
   6  18   3      867.37      914.80     34.00 o 
   8  18   3     1694.24     2085.08     62.84 o 
  10  18   3      273.90      300.81     39.15 o 
  11  18   3      753.97      616.05     65.93 o 
 -10  19   3       62.83      132.89     36.06 o 
  -9  19   3      251.15      312.14     37.09 o 
  -8  19   3     1555.50     1913.04     63.87 o 
  -6  19   3      294.46      284.33     25.75 o 
  -5  19   3      564.53      680.95     29.88 o 
  -4  19   3     3007.37     2791.78     57.69 o 
  -3  19   3     2547.35     2316.87     46.36 o 
  -1  19   3    10861.76    10540.77    156.59 o 
   1  19   3    10866.79    10565.49    174.10 o 
   3  19   3     2536.75     2288.02     57.69 o 
   4  19   3     3002.07     2879.34     64.90 o 
   5  19   3      554.02      701.55     31.94 o 
   6  19   3      306.80      370.86     23.69 o 
   8  19   3     1557.25     1938.79     60.78 o 
   9  19   3      254.25      345.11     36.06 o 
  10  19   3       67.76      106.11     36.06 o 
  -9  20   3      168.26      161.74     36.06 o 
  -8  20   3     2031.83     1880.07     62.84 o 
  -7  20   3     4010.06     3117.32     73.14 o 
  -5  20   3     2201.74     2114.95     51.51 o 
  -4  20   3     1149.77     1508.18     39.15 o 
  -3  20   3     1630.70     1643.13     39.15 o 
  -2  20   3     5527.32     5057.14     83.44 o 
  -1  20   3     2230.58     2439.46     59.75 o 
   0  20   3       19.17       73.14     16.48 o 
   1  20   3     2215.34     2456.97     50.48 o 
   2  20   3     5537.00     5176.64     94.78 o 
   3  20   3     1647.78     1881.10     41.21 o 
   4  20   3     1180.64     1651.37     43.27 o 
   5  20   3     2183.29     2038.72     49.45 o 
   7  20   3     4021.18     3128.65    100.96 o 
   8  20   3     2011.66     1912.01     62.84 o 
   9  20   3      171.70      202.94     34.00 o 
 -11  21   3      279.50      164.83     42.24 o 
 -10  21   3      649.18      550.11     47.39 o 
  -9  21   3      158.00      178.22     36.06 o 
  -6  21   3     1920.48     1827.53     48.42 o 
  -5  21   3     1450.81     1587.50     45.33 o 
  -4  21   3     1710.37     1483.45     38.12 o 
  -3  21   3     3400.82     2960.73     55.63 o 
  -2  21   3     1371.05     1675.07     37.09 o 
  -1  21   3     2064.99     1994.42     39.15 o 
   0  21   3     2642.65     2590.89     49.45 o 
   1  21   3     2088.97     2039.75     44.30 o 
   2  21   3     1383.79     1702.88     51.51 o 
   3  21   3     3344.23     2889.65     57.69 o 
   4  21   3     1722.86     1600.89     40.18 o 
   5  21   3     1460.40     1647.25     47.39 o 
   6  21   3     1941.74     1862.56     53.57 o 
   9  21   3      150.41      197.79     34.00 o 
  10  21   3      640.62      559.39     45.33 o 
  11  21   3      281.75      116.41     42.24 o 
 -11  22   3        3.97       19.57     41.21 o 
  -9  22   3      481.92      442.98     46.36 o 
  -6  22   3     1281.26     1412.37     43.27 o 
  -4  22   3      632.18      910.68     38.12 o 
  -3  22   3      661.54      850.93     42.24 o 
  -2  22   3     1540.19     1540.11     32.97 o 
  -1  22   3     1625.27     1444.31     31.94 o 
   0  22   3     2147.71     1845.05     43.27 o 
   1  22   3     1615.74     1521.57     40.18 o 
   2  22   3     1519.30     1534.96     38.12 o 
   4  22   3      621.06      962.19     32.97 o 
   6  22   3     1270.09     1425.76     45.33 o 
   9  22   3      487.16      363.65     36.06 o 
  11  22   3        3.18       95.81     45.33 o 
 -11  23   3        5.25       91.69     42.24 o 
 -10  23   3      251.87      194.70     42.24 o 
  -9  23   3      800.70      794.27     70.05 o 
  -8  23   3     1016.12      910.68     53.57 o 
  -7  23   3      369.72      399.71     34.00 o 
  -6  23   3     2181.50     2062.41     53.57 o 
  -5  23   3      967.23      846.81     32.97 o 
  -4  23   3     4540.90     4292.75     80.35 o 
  -3  23   3     4516.06     3741.60     69.02 o 
  -2  23   3     4043.03     4252.57     69.02 o 
  -1  23   3     4222.36     3799.29     61.81 o 
   0  23   3      273.45      379.11     16.48 o 
   1  23   3     4287.59     3863.16     78.29 o 
   2  23   3     4029.69     4158.82     85.50 o 
   3  23   3     4518.00     3759.12     74.17 o 
   4  23   3     4490.89     4149.55     81.38 o 
   5  23   3      989.27      862.26     35.03 o 
   6  23   3     2197.99     2083.02     54.60 o 
   7  23   3      377.98      442.98     32.97 o 
   8  23   3     1012.46      918.92     43.27 o 
   9  23   3      805.31      694.34     41.21 o 
  10  23   3      246.78      257.54     40.18 o 
 -11  24   3      533.66      384.26     47.39 o 
 -10  24   3      139.19      153.50     42.24 o 
  -7  24   3      370.88      452.25     34.00 o 
  -6  24   3     1368.52     1418.55     42.24 o 
  -3  24   3     3974.23     3856.98     71.08 o 
  -2  24   3      600.98      741.73     21.63 o 
  -1  24   3      869.03     1141.44     32.97 o 
   0  24   3     2144.82     2078.90     52.54 o 
   1  24   3      881.75     1167.19     36.06 o 
   2  24   3      622.26      734.52     28.84 o 
   3  24   3     3992.73     3900.25     70.05 o 
   6  24   3     1384.72     1523.63     42.24 o 
   7  24   3      368.77      476.97     34.00 o 
  10  24   3      142.50      144.22     38.12 o 
  11  24   3      527.62      420.31     45.33 o 
 -11  25   3       57.06      148.35     92.72 o 
 -10  25   3      159.63      147.32     47.39 o 
  -9  25   3      375.47      405.89     41.21 o 
  -8  25   3        1.48       46.36     32.97 o 
  -7  25   3      892.14      977.64     41.21 o 
  -6  25   3      505.68      773.66     34.00 o 
  -5  25   3      646.21      833.41     34.00 o 
  -4  25   3      163.48      255.48     24.72 o 
  -3  25   3     1535.91     1722.46     41.21 o 
  -2  25   3      937.38      833.41     27.81 o 
  -1  25   3     1891.82     1704.94     38.12 o 
   0  25   3      898.37      885.95     32.97 o 
   1  25   3     1894.99     1759.54     46.36 o 
   2  25   3      940.30      865.35     30.91 o 
   3  25   3     1546.97     1796.63     52.54 o 
   4  25   3      169.38      257.54     20.60 o 
   5  25   3      644.82      851.96     39.15 o 
   7  25   3      892.23      978.67     41.21 o 
   8  25   3        1.23       31.94     29.88 o 
   9  25   3      385.62      473.88     39.15 o 
  10  25   3      157.89      171.01     39.15 o 
 -10  26   3      329.46      284.33     45.33 o 
  -9  26   3      169.11      339.96     40.18 o 
  -8  26   3      210.50      273.00     37.09 o 
  -7  26   3     1821.83     1785.30     54.60 o 
  -6  26   3     3529.09     3395.46     70.05 o 
  -5  26   3     2317.21     2155.13     53.57 o 
  -4  26   3     1245.29     1016.78     35.03 o 
  -3  26   3     1083.49     1181.61     36.06 o 
  -2  26   3     2625.09     2361.17     47.39 o 
  -1  26   3     1100.10     1320.69     32.97 o 
   0  26   3      568.25      642.83     35.03 o 
   1  26   3     1111.16     1407.22     41.21 o 
   2  26   3     2622.63     2273.60     57.69 o 
   3  26   3     1067.52     1199.13     34.00 o 
   4  26   3     1262.82      968.37     40.18 o 
   5  26   3     2318.29     2064.47     50.48 o 
   6  26   3     3529.56     3287.29     87.57 o 
   7  26   3     1827.53     1726.58     56.66 o 
   8  26   3      220.47      293.60     34.00 o 
   9  26   3      169.91      315.23     37.09 o 
  10  26   3      335.45      262.70     40.18 o 
 -10  27   3       76.66      191.61     43.27 o 
  -9  27   3      942.53      778.81     50.48 o 
  -8  27   3      754.25      621.20     46.36 o 
  -7  27   3     2283.21     2283.90     61.81 o 
  -6  27   3     2843.40     2871.10     65.93 o 
  -4  27   3      898.08     1031.21     36.06 o 
  -3  27   3      826.24      806.63     28.84 o 
  -2  27   3     3454.72     3354.26     62.84 o 
  -1  27   3     5420.51     5600.04     98.90 o 
   0  27   3     3204.95     3025.63     66.96 o 
   1  27   3     5408.77     5550.59    112.29 o 
   2  27   3     3426.84     3307.90     76.23 o 
   3  27   3      828.21      836.50     28.84 o 
   4  27   3      890.71     1019.88     32.97 o 
   6  27   3     2838.66     2894.80     78.29 o 
   7  27   3     2277.65     2231.36     61.81 o 
   8  27   3      760.23      642.83     41.21 o 
   9  27   3      956.56      808.69     45.33 o 
 -10  28   3      239.32      237.97     44.30 o 
  -8  28   3      263.91      377.04     45.33 o 
  -7  28   3     1636.64     1852.26     54.60 o 
  -6  28   3     1075.65     1362.92     55.63 o 
  -5  28   3     1979.08     1900.68     48.42 o 
  -4  28   3     1295.52     1325.84     39.15 o 
  -3  28   3      623.51      626.35     27.81 o 
  -2  28   3     2632.73     2538.36     51.51 o 
   0  28   3     9492.67     8623.61    166.89 o 
   2  28   3     2658.46     2565.14     62.84 o 
   3  28   3      621.60      656.22     29.88 o 
   4  28   3     1277.56     1312.45     38.12 o 
   5  28   3     1992.76     1926.43     60.78 o 
   6  28   3     1072.70     1334.08     44.30 o 
   7  28   3     1640.91     1844.02     61.81 o 
   8  28   3      258.99      360.56     35.03 o 
  10  28   3      236.89      245.18     40.18 o 
 -10  29   3      181.95      196.76     49.45 o 
  -9  29   3      335.57      429.58     42.24 o 
  -8  29   3      183.15      214.28     37.09 o 
  -6  29   3     1039.04      943.64     41.21 o 
  -5  29   3     1316.21     1267.12     44.30 o 
  -3  29   3      145.84      154.53     22.66 o 
  -2  29   3     2173.59     2476.55     51.51 o 
  -1  29   3      613.55      555.27     26.78 o 
   0  29   3     1205.81     1983.09     50.48 o 
   1  29   3      634.82      522.30     27.81 o 
   2  29   3     2162.91     2551.75     62.84 o 
   3  29   3      144.21      177.19     25.75 o 
   5  29   3     1304.80     1290.81     39.15 o 
   6  29   3     1029.00      960.12     39.15 o 
   8  29   3      190.01      237.97     35.03 o 
   9  29   3      339.22      416.19     53.57 o 
  -9  30   3       87.83      161.74     42.24 o 
  -8  30   3       42.72      123.62     37.09 o 
  -7  30   3     1920.27     1819.29     54.60 o 
  -6  30   3      524.07      572.78     36.06 o 
  -5  30   3      272.49      430.61     28.84 o 
  -4  30   3     2437.85     2081.99     50.48 o 
  -3  30   3     1011.14      926.13     32.97 o 
  -2  30   3     2576.16     2437.40     51.51 o 
  -1  30   3      416.28      346.14     18.54 o 
   0  30   3      479.46      619.14     34.00 o 
   1  30   3      422.28      328.63     24.72 o 
   2  30   3     2569.71     2468.30     64.90 o 
   3  30   3     1007.28      982.79     39.15 o 
   4  30   3     2455.66     2178.82     51.51 o 
   5  30   3      270.84      432.67     41.21 o 
   6  30   3      535.65      602.65     35.03 o 
   7  30   3     1913.06     1743.06     69.02 o 
  10  30   3       28.15      103.02     38.12 o 
 -10  31   3       21.41       50.48     42.24 o 
  -9  31   3      551.64      470.79     48.42 o 
  -8  31   3      624.88      520.24     42.24 o 
  -7  31   3     2166.94     2306.57     62.84 o 
  -6  31   3      616.73      567.63     36.06 o 
  -4  31   3      352.81      463.58     28.84 o 
  -3  31   3     2359.61     2146.89     49.45 o 
  -2  31   3      905.82      988.97     31.94 o 
  -1  31   3     1069.02     1073.44     35.03 o 
   0  31   3     2922.08     2650.65     62.84 o 
   1  31   3     1068.73     1039.45     37.09 o 
   2  31   3      884.78      992.06     38.12 o 
   3  31   3     2337.20     2040.78     58.72 o 
   6  31   3      619.51      607.80     35.03 o 
   7  31   3     2139.24     2274.63     62.84 o 
   8  31   3      615.97      540.84     40.18 o 
   9  31   3      552.53      510.97     53.57 o 
 -10  32   3      175.39      228.70     60.78 o 
  -8  32   3      433.79      556.30     39.15 o 
  -7  32   3      990.28     1269.18     46.36 o 
  -6  32   3      451.46      627.38     38.12 o 
  -5  32   3      513.90      592.35     34.00 o 
  -4  32   3     1348.04     1323.78     42.24 o 
  -2  32   3      746.65      846.81     29.88 o 
  -1  32   3      494.67      501.70     29.88 o 
   1  32   3      501.87      573.81     29.88 o 
   2  32   3      749.79      885.95     39.15 o 
   4  32   3     1333.83     1320.69     43.27 o 
   5  32   3      504.66      492.42     31.94 o 
   6  32   3      460.96      599.56     35.03 o 
   7  32   3      993.38     1318.63     48.42 o 
   8  32   3      431.08      450.19     37.09 o 
  10  32   3      177.20      223.55     40.18 o 
 -10  33   3      626.17      696.40     53.57 o 
  -9  33   3      433.74      376.01     49.45 o 
  -8  33   3      192.51      215.31     35.03 o 
  -6  33   3      845.80      941.58     41.21 o 
  -5  33   3      154.36      171.01     29.88 o 
  -4  33   3      408.82      612.96     30.91 o 
  -3  33   3     1200.62     1183.67     38.12 o 
  -2  33   3     1841.73     1833.71     48.42 o 
  -1  33   3     3833.49     3392.37     75.20 o 
   0  33   3     4254.00     3804.44     90.66 o 
   1  33   3     3849.01     3324.38     76.23 o 
   2  33   3     1837.67     1855.35     57.69 o 
   3  33   3     1232.91     1249.60     45.33 o 
   4  33   3      422.21      640.77     37.09 o 
   6  33   3      841.04      898.31     40.18 o 
   8  33   3      197.04      196.76     34.00 o 
   9  33   3      422.11      420.31     41.21 o 
  10  33   3      627.86      831.35     93.75 o 
 -10  34   3      394.47      542.90     62.84 o 
  -9  34   3      150.60      139.07     43.27 o 
  -7  34   3      245.45      319.35     36.06 o 
  -6  34   3     1132.33     1225.91     45.33 o 
  -5  34   3       43.06       17.51     29.88 o 
  -4  34   3     2034.90     1794.57     48.42 o 
  -3  34   3     1191.11     1257.85     39.15 o 
  -2  34   3     3259.88     3054.47     65.93 o 
  -1  34   3      831.37      920.98     35.03 o 
   1  34   3      828.95      958.06     37.09 o 
   2  34   3     3282.94     2979.27     80.35 o 
   3  34   3     1177.54     1242.39     48.42 o 
   4  34   3     2037.55     1813.11     57.69 o 
   5  34   3       43.79       92.72     26.78 o 
   6  34   3     1100.59     1144.53     43.27 o 
   7  34   3      238.03      292.57     32.97 o 
   9  34   3      154.97      237.97     39.15 o 
  10  34   3      393.37      574.84     54.60 o 
  -9  35   3      138.34       54.60     42.24 o 
  -8  35   3     1054.13      888.01     75.20 o 
  -7  35   3      742.58      792.21     45.33 o 
  -6  35   3     1531.52     1443.28     49.45 o 
  -5  35   3      543.13      518.18     36.06 o 
  -4  35   3     1287.60     1443.28     45.33 o 
  -3  35   3      558.05      660.34     31.94 o 
  -2  35   3      925.92     1084.78     38.12 o 
  -1  35   3      577.04      627.38     31.94 o 
   0  35   3       67.13       77.26     25.75 o 
   1  35   3      583.03      672.71     34.00 o 
   2  35   3      930.68     1079.63     47.39 o 
   3  35   3      545.67      657.25     39.15 o 
   4  35   3     1279.36     1502.00     54.60 o 
   5  35   3      541.66      570.72     32.97 o 
   6  35   3     1552.73     1486.55     48.42 o 
   7  35   3      749.42      792.21     41.21 o 
   8  35   3     1046.61      877.71     70.05 o 
   9  35   3      139.05       99.93     35.03 o 
  -9  36   3       39.57       19.57     42.24 o 
  -8  36   3     1288.39     1324.81     67.99 o 
  -7  36   3      779.07      735.55     42.24 o 
  -6  36   3      229.68      369.83     34.00 o 
  -5  36   3      837.74      943.64     41.21 o 
  -4  36   3     3432.00     3015.33     69.02 o 
  -3  36   3      603.16      653.13     31.94 o 
  -2  36   3      594.50      566.60     31.94 o 
  -1  36   3     4465.68     4099.07     85.50 o 
   0  36   3      225.27      123.62     27.81 o 
   1  36   3     4458.74     4006.36     89.63 o 
   2  36   3      594.35      607.80     40.18 o 
   3  36   3      595.70      639.74     37.09 o 
   4  36   3     3416.14     2993.69     87.57 o 
   5  36   3      834.65      984.85     40.18 o 
   7  36   3      780.63      763.36     42.24 o 
   8  36   3     1277.75     1274.33     54.60 o 
   9  36   3       41.35       66.96     35.03 o 
  -9  37   3       45.33        0.00     41.21 o 
  -6  37   3      182.77      158.65     30.91 o 
  -5  37   3     1267.51     1339.23     46.36 o 
  -3  37   3      724.21      795.30     34.00 o 
  -2  37   3      427.12      500.67     30.91 o 
  -1  37   3     2298.20     2348.80     58.72 o 
   0  37   3      170.68      203.98     29.88 o 
   1  37   3     2260.22     2274.63     61.81 o 
   2  37   3      430.47      513.03     37.09 o 
   3  37   3      707.66      799.42     41.21 o 
   5  37   3     1272.95     1314.51     59.75 o 
   6  37   3      172.61      140.10     37.09 o 
   9  37   3       44.35      -22.66     39.15 o 
  -9  38   3       63.49       72.11     43.27 o 
  -8  38   3      916.67      810.75     49.45 o 
  -7  38   3      138.94      153.50     34.00 o 
  -6  38   3       10.59       31.94     29.88 o 
  -4  38   3     1410.75     1453.58     48.42 o 
  -3  38   3      633.50      670.65     35.03 o 
  -2  38   3     3003.70     2663.01     61.81 o 
  -1  38   3     1204.34     1216.64     44.30 o 
   0  38   3      182.09      106.11     28.84 o 
   1  38   3     1187.09     1215.61     47.39 o 
   2  38   3     2978.07     2514.66     74.17 o 
   3  38   3      620.33      721.12     54.60 o 
   4  38   3     1395.41     1364.98     55.63 o 
   6  38   3       12.54       -9.27     30.91 o 
   7  38   3      140.86      151.44     30.91 o 
   8  38   3      916.26      786.02     51.51 o 
   9  38   3       64.69      -12.36     51.51 o 
  -9  39   3      197.40      118.47     44.30 o 
  -8  39   3      323.44      406.92     42.24 o 
  -7  39   3      211.39      245.18     36.06 o 
  -6  39   3      411.39      297.72     34.00 o 
  -5  39   3      424.84      384.26     34.00 o 
  -4  39   3     2153.18     2120.10     58.72 o 
  -3  39   3     3380.79     3056.53     76.23 o 
  -1  39   3     1912.44     1770.87     55.63 o 
   0  39   3       80.54       69.02     28.84 o 
   1  39   3     1930.21     1669.92     56.66 o 
   3  39   3     3364.55     2953.52     93.75 o 
   4  39   3     2148.35     2073.75     67.99 o 
   5  39   3      434.77      426.49     46.36 o 
   6  39   3      418.00      336.87     35.03 o 
   7  39   3      204.55      250.33     37.09 o 
   8  39   3      327.34      473.88     57.69 o 
   9  39   3      201.05       91.69     53.57 o 
  -9  40   3      100.72       81.38     44.30 o 
  -8  40   3      585.31      540.84     44.30 o 
  -7  40   3      249.68      237.97     36.06 o 
  -6  40   3      290.63      273.00     34.00 o 
  -5  40   3        2.96       23.69     29.88 o 
  -3  40   3     1825.31     1920.25     57.69 o 
  -2  40   3      556.39      441.95     32.97 o 
  -1  40   3      573.37      644.89     37.09 o 
   0  40   3       11.62       -5.15     28.84 o 
   1  40   3      567.81      610.89     40.18 o 
   2  40   3      554.45      436.79     38.12 o 
   3  40   3     1854.68     1897.59     73.14 o 
   4  40   3      330.52      556.30     40.18 o 
   5  40   3        1.30       76.23     40.18 o 
   6  40   3      282.29      291.54     44.30 o 
   7  40   3      255.59      232.82     47.39 o 
   8  40   3      579.75      564.54     60.78 o 
   9  40   3      102.19       71.08     53.57 o 
  -9  41   3      168.87       26.78    183.37 o 
  -8  41   3      660.21      715.97     47.39 o 
  -6  41   3       41.87       47.39     30.91 o 
  -5  41   3      334.07      296.69     32.97 o 
  -4  41   3     1501.44     1479.33     50.48 o 
  -3  41   3      929.30     1118.77     43.27 o 
  -1  41   3      901.30      980.73     63.87 o 
   0  41   3      607.47      535.69     39.15 o 
   1  41   3      928.44      879.77     44.30 o 
   3  41   3      927.72     1044.60     57.69 o 
   4  41   3     1508.27     1403.10     56.66 o 
   5  41   3      351.66      269.91     45.33 o 
   6  41   3       45.03       90.66     42.24 o 
   7  41   3      130.39      239.00     47.39 o 
   8  41   3      656.93      558.36     60.78 o 
   9  41   3      171.76       -4.12    126.71 o 
  -7  42   3      650.53      626.35     42.24 o 
  -6  42   3      120.07       97.87     37.09 o 
  -5  42   3      150.55      207.07     36.06 o 
  -2  42   3     1232.92     1184.70     49.45 o 
  -1  42   3      365.59      297.72     37.09 o 
   0  42   3      723.95      707.73     44.30 o 
   1  42   3      361.03      347.17     39.15 o 
   2  42   3     1224.05     1243.42     60.78 o 
   5  42   3      146.32      209.13     43.27 o 
   6  42   3      126.94      115.38     44.30 o 
   7  42   3      640.09      621.20     54.60 o 
  -8  43   3       83.43       87.57     39.15 o 
  -7  43   3      237.21      303.90     42.24 o 
  -6  43   3      566.21      714.94     40.18 o 
  -5  43   3      789.12      782.93     42.24 o 
  -4  43   3       31.75       57.69     30.91 o 
  -3  43   3     1002.78     1257.85     45.33 o 
  -2  43   3     4186.68     3859.04     93.75 o 
  -1  43   3     2902.97     2568.23     72.11 o 
   0  43   3      359.49      481.09     52.54 o 
   1  43   3     2879.37     2465.21     76.23 o 
   2  43   3     4209.47     3952.79    112.29 o 
   3  43   3     1009.46     1192.94     49.45 o 
   5  43   3      784.81      756.15     41.21 o 
   6  43   3      559.08      578.96     57.69 o 
   7  43   3      241.13      317.29     40.18 o 
   8  43   3       80.22       59.75     39.15 o 
  -8  44   3      235.50      360.56     43.27 o 
  -7  44   3      267.25      280.21     42.24 o 
  -6  44   3      892.94      909.65     45.33 o 
  -5  44   3      661.27      595.44     38.12 o 
  -4  44   3      422.39      412.07     35.03 o 
  -3  44   3     1663.21     1534.96     50.48 o 
  -2  44   3      350.72      635.62     61.81 o 
  -1  44   3     1203.59     1325.84     55.63 o 
   1  44   3     1206.82     1348.50     61.81 o 
   3  44   3     1684.59     1584.41     66.96 o 
   4  44   3      432.46      374.98     30.91 o 
   5  44   3      656.10      611.93     39.15 o 
   6  44   3      897.92     1004.42     52.54 o 
   7  44   3      270.81      315.23     41.21 o 
   8  44   3      230.37      354.38     43.27 o 
  -7  45   3      320.73      358.50     42.24 o 
  -6  45   3      912.21      846.81     44.30 o 
  -4  45   3      240.46      229.73     32.97 o 
  -3  45   3      765.90      851.96     40.18 o 
  -2  45   3      150.12      134.95     37.09 o 
  -1  45   3      603.70      717.00     45.33 o 
   1  45   3      603.90      707.73     51.51 o 
   3  45   3      761.81      897.28     58.72 o 
   4  45   3      239.14      257.54     30.91 o 
   6  45   3      909.36      900.37     48.42 o 
   7  45   3      319.04      324.51     41.21 o 
  -8  46   3      119.10      -44.30    178.22 o 
  -5  46   3       43.69       75.20     31.94 o 
  -4  46   3      160.30      178.22     32.97 o 
  -3  46   3      846.85      872.56     41.21 o 
  -2  46   3      695.28      651.07     46.36 o 
  -1  46   3       28.54       32.97     35.03 o 
   0  46   3     1887.66     1631.80     69.02 o 
   1  46   3       27.66       12.36     41.21 o 
   2  46   3      671.59      643.86     54.60 o 
   3  46   3      847.81      889.04     59.75 o 
   4  46   3      145.64      220.46     30.91 o 
   5  46   3       42.82       90.66     30.91 o 
   8  46   3      122.06       35.03     93.75 o 
  -7  47   3      403.13      454.31     52.54 o 
  -6  47   3        9.00       40.18     35.03 o 
  -5  47   3      708.94      698.46     45.33 o 
  -4  47   3      144.33       65.93     30.91 o 
  -3  47   3      318.70      295.66     34.00 o 
  -2  47   3     2503.40     2195.31     79.32 o 
  -1  47   3       53.03       36.06     41.21 o 
   1  47   3       53.02       45.33     42.24 o 
   2  47   3     2474.17     2318.93    143.19 o 
   3  47   3      326.80      386.32     51.51 o 
   4  47   3      145.07      131.86     34.00 o 
   5  47   3      719.94      637.68     51.51 o 
   6  47   3        9.38       18.54     47.39 o 
   7  47   3      404.68      467.70     46.36 o 
  -7  48   3      359.64      455.34     48.42 o 
  -6  48   3       26.35       70.05     40.18 o 
  -5  48   3       24.20      107.14     34.00 o 
  -4  48   3       15.85       59.75     35.03 o 
  -3  48   3      350.52      366.74     38.12 o 
  -2  48   3      237.59      362.62     46.36 o 
   0  48   3      524.95      610.89     51.51 o 
   1  48   3      293.82      221.49     52.54 o 
   3  48   3      344.47      292.57     86.53 o 
   4  48   3       15.61       45.33     47.39 o 
   6  48   3       27.83       95.81     69.02 o 
   7  48   3      359.15      488.30     47.39 o 
  -7  49   3      253.28      284.33     55.63 o 
  -6  49   3      325.52      371.89     58.72 o 
  -5  49   3      463.44      514.06     47.39 o 
  -4  49   3      710.27      722.15     48.42 o 
  -3  49   3      250.74      253.42     41.21 o 
  -2  49   3      950.39     1009.57     84.47 o 
  -1  49   3      320.79      241.06     49.45 o 
   0  49   3     1308.25     1286.69     63.87 o 
   1  49   3      324.68      318.32     47.39 o 
   2  49   3      974.15      976.61     70.05 o 
   3  49   3      238.69      208.10     79.32 o 
   4  49   3      712.76      670.65     59.75 o 
   5  49   3      466.94      417.22     55.63 o 
   6  49   3      321.91      196.76     56.66 o 
   7  49   3      253.17      305.96     47.39 o 
  -7  50   3       98.71      -46.36     95.81 o 
  -6  50   3      379.90      430.61     46.36 o 
  -5  50   3      247.71      304.93     37.09 o 
  -3  50   3      289.81      236.94     41.21 o 
  -2  50   3      516.34      571.75     50.48 o 
  -1  50   3      173.06      241.06     49.45 o 
   1  50   3      171.81      189.55     46.36 o 
   2  50   3      508.80      611.93     62.84 o 
   3  50   3      287.35      201.91     56.66 o 
   4  50   3       54.44      172.04     51.51 o 
   5  50   3      242.98      258.57     53.57 o 
   6  50   3      374.63      315.23     65.93 o 
   7  50   3       99.82      126.71    130.83 o 
  -6  51   3      142.22      221.49     43.27 o 
  -4  51   3      185.49      205.01     36.06 o 
  -3  51   3       86.95      128.77     40.18 o 
  -2  51   3      188.21      169.98     45.33 o 
  -1  51   3      101.07      162.77     52.54 o 
   0  51   3      428.81      481.09     50.48 o 
   1  51   3      104.53       79.32     44.30 o 
   2  51   3      188.78      257.54     57.69 o 
   3  51   3       91.75       91.69     55.63 o 
   4  51   3      184.52      153.50     51.51 o 
   5  51   3       64.91      143.19     51.51 o 
   6  51   3      148.58      211.19     64.90 o 
  -6  52   3      397.75      404.86     46.36 o 
  -5  52   3      254.22      206.04     42.24 o 
  -4  52   3      226.75      236.94     41.21 o 
  -3  52   3      170.71      266.82     54.60 o 
  -2  52   3      204.96      254.45     46.36 o 
  -1  52   3      362.52      429.58     69.02 o 
   0  52   3      106.85      165.86     47.39 o 
   1  52   3      366.67      360.56     49.45 o 
   2  52   3      208.52      289.48     58.72 o 
   3  52   3      173.00      146.29     50.48 o 
   4  52   3      235.34      184.40     52.54 o 
   5  52   3      264.68      227.67     64.90 o 
   6  52   3      403.19      324.51     67.99 o 
  -6  53   3        8.26       67.99     54.60 o 
  -5  53   3       41.07       61.81     39.15 o 
  -4  53   3      162.29      141.13     36.06 o 
  -3  53   3      551.79      526.42     51.51 o 
  -2  53   3      391.71      344.08     49.45 o 
  -1  53   3      427.05      476.97     59.75 o 
   0  53   3      237.63      234.88     48.42 o 
   1  53   3      438.12      483.15     51.51 o 
   2  53   3      389.75      332.75     55.63 o 
   3  53   3      556.70      499.64     60.78 o 
   4  53   3      166.40      134.95     57.69 o 
   5  53   3       38.73       44.30     66.96 o 
   6  53   3        8.29       35.03     61.81 o 
  -5  54   3      159.63      203.98     45.33 o 
  -4  54   3       79.90      107.14     36.06 o 
  -2  54   3      154.55      186.46     46.36 o 
  -1  54   3      740.11      689.19     64.90 o 
   0  54   3      553.40      698.46     57.69 o 
   1  54   3      731.40      712.88     61.81 o 
   2  54   3      146.65      200.88     54.60 o 
   3  54   3       96.91      178.22     54.60 o 
   4  54   3       87.34      122.59     57.69 o 
   5  54   3      159.76       81.38     73.14 o 
  -5  55   3      229.73      162.77     49.45 o 
  -4  55   3       69.11      117.44     44.30 o 
  -3  55   3        4.33       46.36     43.27 o 
  -2  55   3      136.72      171.01     47.39 o 
  -1  55   3      262.37      308.02     57.69 o 
   0  55   3      210.37      280.21     50.48 o 
   1  55   3      262.40      311.11     50.48 o 
   2  55   3      135.05       61.81     52.54 o 
   3  55   3        3.42       50.48     52.54 o 
   4  55   3       71.14      155.56     64.90 o 
   5  55   3      228.54      184.40     64.90 o 
  -5  56   3      688.61      475.94    171.01 o 
  -4  56   3      339.99      335.84     56.66 o 
  -3  56   3      330.68      449.16     62.84 o 
  -2  56   3      179.14      108.17     55.63 o 
  -1  56   3      108.44      189.55     56.66 o 
   0  56   3      502.00      528.48     54.60 o 
   1  56   3      106.61      178.22     50.48 o 
   2  56   3      175.48      137.01     54.60 o 
   3  56   3      345.11      416.19     69.02 o 
   4  56   3      337.29      309.05     77.26 o 
   5  56   3      688.24      570.72    168.95 o 
  -4  57   3       29.51       48.42     55.63 o 
  -2  57   3       52.47       88.60     45.33 o 
  -1  57   3     2470.35     2251.97    127.74 o 
   0  57   3      238.00      211.19     50.48 o 
   1  57   3     2464.70     2503.33    126.71 o 
   2  57   3       52.41       28.84     53.57 o 
   4  57   3       30.29        5.15     62.84 o 
  -4  58   3       89.56      -57.69    166.89 o 
  -3  58   3       18.05       63.87     45.33 o 
  -2  58   3      208.17      192.64     48.42 o 
   0  58   3       56.45      133.92     48.42 o 
   2  58   3      207.82      107.14     62.84 o 
   3  58   3       18.23      153.50     69.02 o 
   4  58   3       85.40      132.89    165.86 o 
  -3  59   3      696.11      726.27    101.99 o 
  -1  59   3      652.11      766.45     64.90 o 
   0  59   3        4.45       22.66     47.39 o 
   1  59   3      671.49      811.78    114.35 o 
   2  59   3       90.66      104.05     51.51 o 
   3  59   3      703.14      773.66     78.29 o 
  -2  60   3      288.68      361.59     62.84 o 
  -1  60   3      188.08      259.60     52.54 o 
   0  60   3      284.16      255.48     51.51 o 
   1  60   3      189.45      288.45     66.96 o 
   2  60   3      293.57      315.23     55.63 o 
   0  61   3      185.05      182.34     59.75 o 
   0   0   4      702.42      982.79     47.39 o 
   1   0   4     1601.70     1677.13     38.12 o 
   2   0   4     2249.07     1986.18     46.36 o 
   3   0   4     6500.81     6701.30    126.71 o 
   7   0   4     3204.09     2780.45     69.02 o 
  10   0   4      639.26      726.27     45.33 o 
  11   0   4       29.80      118.47     37.09 o 
 -11   1   4      397.64      322.45     41.21 o 
  -9   1   4      394.71      462.55     39.15 o 
  -6   1   4     3814.37     3445.94     73.14 o 
  -5   1   4     1602.07     1345.41     36.06 o 
  -3   1   4     1892.58     2453.88     54.60 o 
  -2   1   4     2391.73     2426.07     49.45 o 
  -1   1   4      390.21      449.16     28.84 o 
   1   1   4      394.88      379.11     24.72 o 
   2   1   4     2465.31     2539.39     75.20 o 
   3   1   4     1910.47     2649.61     61.81 o 
   5   1   4     1583.17     1393.83     38.12 o 
   6   1   4     3815.35     3411.95     72.11 o 
   9   1   4      378.23      494.48     39.15 o 
  11   1   4      395.75      332.75     40.18 o 
 -11   2   4      277.08      311.11     44.30 o 
  -9   2   4      756.13      824.14     56.66 o 
  -8   2   4     1697.84     1575.14     63.87 o 
  -7   2   4     3822.38     3355.29     74.17 o 
  -4   2   4     8016.68     6879.52    121.56 o 
  -3   2   4     3584.91     3895.10     71.08 o 
  -2   2   4      529.89      603.68     22.66 o 
  -1   2   4     3433.56     3077.14     56.66 o 
   0   2   4     1110.46      940.55     27.81 o 
   1   2   4     3459.84     3096.71     61.81 o 
   2   2   4      548.44      624.29     32.97 o 
   3   2   4     3533.13     3793.11     71.08 o 
   4   2   4     8059.01     6972.24    115.38 o 
   7   2   4     3855.20     3226.51     74.17 o 
   8   2   4     1683.66     1568.96     55.63 o 
   9   2   4      766.60      654.16     42.24 o 
  11   2   4      279.79      319.35     40.18 o 
 -10   3   4      502.61      726.27     45.33 o 
  -9   3   4      337.43      435.76     39.15 o 
  -7   3   4     1299.46     1948.06     62.84 o 
  -6   3   4     2656.64     2410.61     56.66 o 
  -3   3   4     1549.34     1611.20     54.60 o 
  -2   3   4     1731.17     1641.07     40.18 o 
  -1   3   4     3919.56     3766.33     69.02 o 
   0   3   4     2204.87     2485.82     49.45 o 
   1   3   4     3905.37     3777.66     75.20 o 
   2   3   4     1670.57     1524.66     42.24 o 
   3   3   4     1576.34     1762.63     41.21 o 
   6   3   4     2657.73     2409.58     60.78 o 
   9   3   4      336.24      521.27     39.15 o 
  10   3   4      500.98      653.13     44.30 o 
 -11   4   4      166.76      221.49     39.15 o 
 -10   4   4      834.67     1210.46     60.78 o 
  -8   4   4     1895.48     1642.10     58.72 o 
  -7   4   4      847.15     1186.76     41.21 o 
  -5   4   4      745.24      751.00     26.78 o 
  -4   4   4      279.34      265.79     23.69 o 
  -1   4   4     5339.28     5264.20     89.63 o 
   0   4   4     1153.32      988.97     35.03 o 
   1   4   4     5311.58     5236.39     98.90 o 
   4   4   4      277.23      369.83     41.21 o 
   5   4   4      766.14      804.57     28.84 o 
   7   4   4      854.44     1119.80     37.09 o 
   8   4   4     1892.80     1671.98     58.72 o 
  10   4   4      845.53     1221.79     53.57 o 
  11   4   4      172.77      230.76     42.24 o 
 -10   5   4     2000.88     1663.74     71.08 o 
  -9   5   4      545.66      588.23     41.21 o 
  -7   5   4      868.40     1078.60     38.12 o 
  -6   5   4     1976.79     1712.15     44.30 o 
  -5   5   4      502.86      697.43     25.75 o 
  -4   5   4     1060.97     1056.96     36.06 o 
  -3   5   4     1827.45     1742.03     39.15 o 
  -2   5   4     7169.49     7409.03    122.59 o 
  -1   5   4     1342.82     1396.92     43.27 o 
   0   5   4     2933.47     2441.52     53.57 o 
   1   5   4     1342.27     1462.85     39.15 o 
   2   5   4     7124.87     7150.46    122.59 o 
   3   5   4     1794.30     1711.12     43.27 o 
   4   5   4     1085.11     1095.08     41.21 o 
   5   5   4      509.76      710.82     27.81 o 
   6   5   4     1963.31     1659.61     56.66 o 
   7   5   4      873.86     1123.92     38.12 o 
   9   5   4      535.83      623.26     44.30 o 
  10   5   4     1991.53     1687.43     63.87 o 
 -11   6   4     1518.63     1028.12     56.66 o 
  -9   6   4      838.57      972.49     47.39 o 
  -8   6   4      442.27      581.02     41.21 o 
  -7   6   4     1077.66     1295.96     41.21 o 
  -6   6   4     1324.13     1609.14     43.27 o 
  -5   6   4     1485.73     1236.21     34.00 o 
  -4   6   4     1233.14     1235.18     37.09 o 
  -3   6   4     2235.36     2397.22     57.69 o 
  -2   6   4     4647.76     4738.81     83.44 o 
  -1   6   4       44.27       65.93     22.66 o 
   0   6   4     2172.65     2501.27     52.54 o 
   1   6   4       44.55       23.69     17.51 o 
   2   6   4     4646.35     4851.10     86.53 o 
   3   6   4     2268.39     2327.17     63.87 o 
   4   6   4     1218.04     1199.13     35.03 o 
   5   6   4     1480.35     1252.70     35.03 o 
   6   6   4     1304.01     1656.52     44.30 o 
   7   6   4     1055.60     1319.66     41.21 o 
   8   6   4      443.47      621.20     39.15 o 
   9   6   4      823.90      890.07     45.33 o 
  11   6   4     1507.94     1021.94     51.51 o 
 -11   7   4      255.65      527.45     44.30 o 
 -10   7   4      178.69      224.58     49.45 o 
  -8   7   4     1117.23     1173.37     49.45 o 
  -7   7   4      839.41     1140.41     39.15 o 
  -6   7   4     2693.70     2739.24     59.75 o 
  -4   7   4      431.40      476.97     23.69 o 
  -3   7   4     2652.77     2983.39     56.66 o 
  -2   7   4     1424.51     1609.14     43.27 o 
  -1   7   4      198.66      318.32     19.57 o 
   0   7   4     3169.75     3677.73     71.08 o 
   1   7   4      190.29      361.59     30.91 o 
   2   7   4     1402.43     1664.77     49.45 o 
   3   7   4     2623.02     3035.93     66.96 o 
   4   7   4      439.51      548.05     30.91 o 
   6   7   4     2703.82     2657.86     58.72 o 
   7   7   4      821.60     1162.04     39.15 o 
   8   7   4     1119.80     1172.34     48.42 o 
  10   7   4      187.75      218.40     37.09 o 
  11   7   4      251.62      572.78     44.30 o 
  -9   8   4     1346.09     1128.04     50.48 o 
  -8   8   4     1490.83     1367.04     65.93 o 
  -6   8   4     2592.51     2227.24     52.54 o 
  -5   8   4      814.45     1070.35     31.94 o 
  -4   8   4      376.63      426.49     29.88 o 
  -3   8   4     6551.12     5584.59     92.72 o 
  -2   8   4     5153.73     5228.15     85.50 o 
  -1   8   4     3863.75     3602.53     64.90 o 
   0   8   4     1522.77     1326.87     53.57 o 
   1   8   4     3956.98     3602.53     78.29 o 
   2   8   4     5148.14     5180.76     91.69 o 
   3   8   4     6579.70     5625.80    103.02 o 
   4   8   4      365.09      414.13     40.18 o 
   5   8   4      810.20     1049.75     32.97 o 
   6   8   4     2551.20     2299.35     52.54 o 
   8   8   4     1481.10     1357.77     63.87 o 
   9   8   4     1353.55     1185.73     50.48 o 
 -11   9   4      321.53      340.99     42.24 o 
 -10   9   4     1165.88      999.27     56.66 o 
  -9   9   4      430.23      661.37     42.24 o 
  -7   9   4     2249.04     2451.82     58.72 o 
  -5   9   4     1571.39     1715.24     42.24 o 
  -4   9   4      106.34       79.32     19.57 o 
  -3   9   4     2563.20     3218.27     83.44 o 
  -1   9   4     1993.13     2130.41     43.27 o 
   0   9   4      118.07      176.16     22.66 o 
   1   9   4     1976.97     2117.01     52.54 o 
   3   9   4     2529.75     3326.44     77.26 o 
   4   9   4      100.76      131.86     22.66 o 
   5   9   4     1562.70     1631.80     40.18 o 
   7   9   4     2277.73     2461.09     58.72 o 
  10   9   4     1156.29      925.10     48.42 o 
  11   9   4      329.77      308.02     40.18 o 
  -9  10   4      370.02      494.48     40.18 o 
  -8  10   4     1074.08      892.13     44.30 o 
  -7  10   4     4171.66     3403.70     73.14 o 
  -6  10   4      273.08      496.55     30.91 o 
  -3  10   4     6393.75     6657.00    117.44 o 
  -2  10   4     1754.19     2036.66     45.33 o 
  -1  10   4     5286.87     4753.24     91.69 o 
   0  10   4    12916.50    12848.37    210.16 o 
   1  10   4     5164.54     4350.44    113.32 o 
   2  10   4     1744.77     2001.63     64.90 o 
   3  10   4     6515.66     6654.94    121.56 o 
   4  10   4       60.21       76.23     16.48 o 
   6  10   4      274.06      533.63     27.81 o 
   7  10   4     4151.82     3412.98     75.20 o 
   8  10   4     1057.35      915.83     43.27 o 
   9  10   4      356.13      436.79     39.15 o 
 -11  11   4      320.61      260.63     40.18 o 
  -9  11   4      355.20      362.62     39.15 o 
  -8  11   4      575.94      747.91     42.24 o 
  -6  11   4     1717.46     1584.41     43.27 o 
  -3  11   4     2646.04     2962.79     60.78 o 
  -2  11   4     4126.42     4054.78     82.41 o 
  -1  11   4     1360.38     1382.50     32.97 o 
   0  11   4     1421.32     1848.14     51.51 o 
   1  11   4     1369.45     1530.84     61.81 o 
   2  11   4     4123.27     3910.55     70.05 o 
   3  11   4     2585.63     3088.47    109.20 o 
   6  11   4     1731.22     1529.81     43.27 o 
   8  11   4      569.69      808.69     41.21 o 
   9  11   4      355.57      376.01     38.12 o 
  11  11   4      323.09      224.58     39.15 o 
 -11  12   4      136.80      121.56     47.39 o 
 -10  12   4      351.73      315.23     39.15 o 
  -9  12   4       79.05      164.83     35.03 o 
  -8  12   4     1583.43     1068.29     48.42 o 
  -7  12   4     1047.93     1141.44     43.27 o 
  -6  12   4     1591.33     1666.83     45.33 o 
  -5  12   4      734.94      831.35     28.84 o 
  -4  12   4      351.51      379.11     23.69 o 
  -3  12   4     3374.77     3378.98     69.02 o 
  -2  12   4     1108.02     1302.14     47.39 o 
  -1  12   4     6540.10     7224.63    123.62 o 
   1  12   4     6519.20     7037.14    130.83 o 
   2  12   4     1097.38     1410.31     44.30 o 
   3  12   4     3459.94     3393.40     65.93 o 
   4  12   4      352.69      373.95     21.63 o 
   5  12   4      746.84      841.65     31.94 o 
   6  12   4     1563.48     1634.89     45.33 o 
   7  12   4     1031.27     1111.56     39.15 o 
   8  12   4     1604.29     1277.42     48.42 o 
  10  12   4      358.10      360.56     40.18 o 
  11  12   4      136.91      151.44     40.18 o 
 -11  13   4      228.94      205.01     43.27 o 
 -10  13   4      279.44      394.56     40.18 o 
  -9  13   4      341.03      349.23     38.12 o 
  -8  13   4      321.21      482.12     47.39 o 
  -6  13   4     3086.35     2361.17     55.63 o 
  -5  13   4     1562.52     1597.80     40.18 o 
  -4  13   4     1114.68     1349.53     39.15 o 
  -3  13   4     1847.02     1830.62     60.78 o 
  -2  13   4     2913.33     2764.99     56.66 o 
  -1  13   4     2942.15     3313.05     57.69 o 
   0  13   4      858.54      983.82     27.81 o 
   1  13   4     2918.45     3340.86     75.20 o 
   2  13   4     2970.32     2869.04     69.02 o 
   3  13   4     1828.50     1743.06     62.84 o 
   4  13   4     1167.80     1406.19     40.18 o 
   5  13   4     1563.14     1608.11     41.21 o 
   6  13   4     3090.34     2349.83     55.63 o 
   8  13   4      341.17      554.24     40.18 o 
   9  13   4      330.49      325.54     35.03 o 
  10  13   4      278.94      380.14     41.21 o 
  11  13   4      229.40      211.19     42.24 o 
 -11  14   4      291.51      394.56     46.36 o 
 -10  14   4      535.24      713.91     45.33 o 
  -9  14   4      553.44      606.77     42.24 o 
  -8  14   4      109.43      131.86     32.97 o 
  -7  14   4      707.16      722.15     32.97 o 
  -5  14   4     2564.44     2446.67     52.54 o 
  -4  14   4     2000.26     1904.80     47.39 o 
  -3  14   4     1536.16     2014.00     47.39 o 
  -2  14   4     3271.28     2948.37     57.69 o 
  -1  14   4     2259.08     2657.86     49.45 o 
   0  14   4     4347.18     3683.91     66.96 o 
   1  14   4     2288.75     2523.93     54.60 o 
   2  14   4     3244.97     2961.76     58.72 o 
   3  14   4     1553.24     1991.33     48.42 o 
   4  14   4     2045.80     1919.22     45.33 o 
   5  14   4     2551.65     2463.15     56.66 o 
   7  14   4      693.30      678.89     32.97 o 
   9  14   4      550.21      635.62     40.18 o 
  10  14   4      528.82      701.55     45.33 o 
  11  14   4      293.74      323.48     43.27 o 
 -11  15   4       83.02      167.92     43.27 o 
 -10  15   4     1100.82      826.20     48.42 o 
  -9  15   4      648.42      665.49     43.27 o 
  -7  15   4      371.30      483.15     30.91 o 
  -6  15   4      286.89      386.32     26.78 o 
  -5  15   4      946.76     1116.71     34.00 o 
  -4  15   4     1898.67     1931.58     42.24 o 
  -3  15   4     1504.49     1583.38     41.21 o 
  -2  15   4     2359.32     2281.84     46.36 o 
  -1  15   4      561.79      745.85     22.66 o 
   1  15   4      583.49      707.73     27.81 o 
   2  15   4     2393.95     2344.68     45.33 o 
   3  15   4     1494.37     1640.04     42.24 o 
   4  15   4     1889.23     1994.42     46.36 o 
   5  15   4      962.74     1231.06     42.24 o 
   6  15   4      302.05      381.17     28.84 o 
   7  15   4      371.29      505.82     35.03 o 
   9  15   4      644.44      674.77     41.21 o 
  10  15   4     1091.46      859.17     47.39 o 
  11  15   4       81.58      172.04     41.21 o 
 -11  16   4       38.94        9.27     52.54 o 
 -10  16   4      485.13      564.54     44.30 o 
  -9  16   4      387.88      492.42     41.21 o 
  -8  16   4     3293.48     2517.75     74.17 o 
  -6  16   4      824.96      905.53     32.97 o 
  -5  16   4      414.30      588.23     26.78 o 
  -3  16   4     2935.57     2857.71     59.75 o 
  -2  16   4     5560.31     5590.77     94.78 o 
  -1  16   4     4779.35     4484.36     73.14 o 
   0  16   4    27029.16    26104.68    424.43 o 
   1  16   4     4784.13     4395.76     84.47 o 
   2  16   4     5625.41     5563.99     88.60 o 
   3  16   4     2919.80     2813.41     59.75 o 
   5  16   4      421.54      607.80     29.88 o 
   6  16   4      837.13      996.18     55.63 o 
   8  16   4     3289.85     2523.93    100.96 o 
   9  16   4      405.30      548.05     39.15 o 
  10  16   4      495.92      589.26     43.27 o 
  11  16   4       38.33       31.94     40.18 o 
 -11  17   4       67.29       26.78     41.21 o 
 -10  17   4      204.40      228.70     39.15 o 
  -7  17   4     2523.29     2091.26     69.02 o 
  -6  17   4     2470.95     2286.99     54.60 o 
  -5  17   4      658.76      739.67     28.84 o 
  -4  17   4     2890.66     2353.95     49.45 o 
  -2  17   4     1561.14     1788.39     49.45 o 
  -1  17   4      845.33      983.82     26.78 o 
   1  17   4      839.84      961.16     32.97 o 
   2  17   4     1565.29     2001.63     54.60 o 
   4  17   4     2868.04     2270.51     50.48 o 
   5  17   4      632.42      809.72     43.27 o 
   6  17   4     2443.47     2088.17     55.63 o 
   7  17   4     2543.28     1958.37     57.69 o 
  10  17   4      205.58      230.76     42.24 o 
  11  17   4       63.77      108.17     40.18 o 
 -11  18   4       74.64       58.72     42.24 o 
 -10  18   4       19.50       34.00     36.06 o 
  -9  18   4      591.77      649.01     43.27 o 
  -8  18   4      318.16      346.14     37.09 o 
  -5  18   4     1595.54     1491.70     41.21 o 
  -4  18   4      780.30     1097.14     32.97 o 
  -3  18   4     4623.46     4304.08     80.35 o 
  -2  18   4     8319.70     7509.99    118.47 o 
  -1  18   4     2007.82     2156.16     42.24 o 
   0  18   4     1816.43     1362.92     35.03 o 
   1  18   4     2067.92     2232.39     62.84 o 
   2  18   4     8349.20     7398.73    121.56 o 
   3  18   4     4636.14     4268.02     88.60 o 
   5  18   4     1600.61     1589.56     44.30 o 
   8  18   4      318.00      356.44     35.03 o 
   9  18   4      569.81      628.41     40.18 o 
  10  18   4       19.20       55.63     36.06 o 
 -11  19   4      219.11      357.47     60.78 o 
 -10  19   4      150.55      112.29     37.09 o 
  -9  19   4      229.54      334.81     39.15 o 
  -8  19   4      175.05      130.83     35.03 o 
  -7  19   4     2794.43     2404.43     69.02 o 
  -6  19   4     1068.85     1128.04     37.09 o 
  -5  19   4     2478.74     2481.70     54.60 o 
  -4  19   4     2159.38     2028.42     45.33 o 
  -3  19   4     4476.87     4513.21     79.32 o 
  -1  19   4      900.85     1063.14     27.81 o 
   0  19   4     2610.65     2956.61     57.69 o 
   1  19   4      895.11     1075.50     35.03 o 
   3  19   4     4512.25     4534.84     86.53 o 
   4  19   4     2173.24     1890.37     46.36 o 
   5  19   4     2496.06     2450.79     58.72 o 
   6  19   4     1046.64     1133.19     39.15 o 
   7  19   4     2787.06     2377.65     79.32 o 
   8  19   4      167.03      224.58     32.97 o 
  10  19   4      149.55      100.96     41.21 o 
  11  19   4      217.35      216.34     43.27 o 
 -11  20   4      227.68      212.22     45.33 o 
 -10  20   4       52.70       25.75     37.09 o 
  -9  20   4      192.31      219.43     37.09 o 
  -8  20   4      226.92      165.86     35.03 o 
  -7  20   4     1777.78     1944.97     59.75 o 
  -6  20   4      663.45      965.28     35.03 o 
  -4  20   4      964.99     1122.89     34.00 o 
  -3  20   4      336.64      493.45     29.88 o 
  -2  20   4      802.13      958.06     25.75 o 
  -1  20   4     1179.16     1196.04     29.88 o 
   0  20   4       79.72      121.56     21.63 o 
   1  20   4     1158.05     1202.22     35.03 o 
   2  20   4      762.04      928.19     31.94 o 
   3  20   4      338.62      609.86     34.00 o 
   4  20   4      952.89     1153.80     39.15 o 
   7  20   4     1776.91     1970.73     57.69 o 
   8  20   4      232.79      291.54     34.00 o 
   9  20   4      193.68      229.73     34.00 o 
  10  20   4       56.27       48.42     36.06 o 
  11  20   4      229.39      226.64     43.27 o 
 -11  21   4      246.97      149.38    154.53 o 
 -10  21   4      125.39      128.77     37.09 o 
  -9  21   4      330.92      299.78     39.15 o 
  -8  21   4      401.38      338.93     38.12 o 
  -6  21   4     2218.36     2413.70     56.66 o 
  -5  21   4       62.95      175.13     23.69 o 
  -4  21   4      979.45      982.79     31.94 o 
  -3  21   4      996.54      981.76     28.84 o 
  -2  21   4     1085.86     1120.83     28.84 o 
  -1  21   4     2242.21     2137.62     42.24 o 
   0  21   4     1750.07     1829.59     40.18 o 
   1  21   4     2249.37     2171.61     53.57 o 
   2  21   4     1076.72     1102.29     35.03 o 
   3  21   4      988.51      988.97     30.91 o 
   4  21   4      984.31      975.58     34.00 o 
   6  21   4     2219.86     2324.08     87.57 o 
   8  21   4      395.19      310.08     34.00 o 
   9  21   4      331.98      338.93     36.06 o 
  10  21   4      126.57      126.71     37.09 o 
 -10  22   4       69.03       86.53     37.09 o 
  -9  22   4      654.85      530.54     45.33 o 
  -8  22   4      175.18      174.10     35.03 o 
  -7  22   4     1973.28     1503.03     52.54 o 
  -6  22   4     3261.98     3908.49     79.32 o 
  -5  22   4      956.25      923.04     34.00 o 
  -4  22   4      573.95      695.37     28.84 o 
  -2  22   4      617.76      764.39     24.72 o 
  -1  22   4      870.44      814.87     24.72 o 
   0  22   4     3494.90     3612.83     65.93 o 
   1  22   4      851.53      763.36     26.78 o 
   2  22   4      634.13      876.68     48.42 o 
   4  22   4      579.56      713.91     29.88 o 
   5  22   4      936.78      851.96     32.97 o 
   6  22   4     3239.29     3962.06    111.26 o 
   7  22   4     1959.99     1451.52     52.54 o 
   8  22   4      172.48      231.79     32.97 o 
   9  22   4      657.97      517.15     39.15 o 
  10  22   4       71.61      129.80     37.09 o 
 -10  23   4      283.79      312.14     41.21 o 
  -7  23   4      673.12      732.46     39.15 o 
  -6  23   4     8192.68     7235.96    127.74 o 
  -4  23   4      900.66      839.59     30.91 o 
  -3  23   4     2414.44     2076.84     45.33 o 
  -2  23   4     7446.03     6788.87    109.20 o 
  -1  23   4      980.48     1045.63     28.84 o 
   0  23   4     1714.25     1756.45     37.09 o 
   1  23   4      982.61     1042.54     35.03 o 
   2  23   4     7442.77     6716.75    126.71 o 
   3  23   4     2434.97     2069.63     48.42 o 
   4  23   4      865.60      840.62     31.94 o 
   6  23   4     8182.48     7010.35    143.19 o 
   7  23   4      673.05      817.96     42.24 o 
  10  23   4      287.08      279.18     40.18 o 
  -9  24   4        6.69       52.54     36.06 o 
  -8  24   4      576.34      399.71     39.15 o 
  -7  24   4      161.24      235.91     32.97 o 
  -5  24   4     3336.73     2915.40     74.17 o 
  -2  24   4     1158.50     1397.95     49.45 o 
  -1  24   4     1068.36     1127.01     29.88 o 
   0  24   4     2081.92     1623.56     37.09 o 
   1  24   4     1065.80     1045.63     29.88 o 
   2  24   4     1145.81     1427.83     81.38 o 
   5  24   4     3316.12     2744.39     62.84 o 
   8  24   4      593.56      435.76     36.06 o 
   9  24   4        6.40       48.42     31.94 o 
 -10  25   4      325.30      206.04     43.27 o 
  -9  25   4      150.49      252.39     39.15 o 
  -8  25   4      473.76      473.88     41.21 o 
  -7  25   4      101.64      172.04     31.94 o 
  -4  25   4      862.33      736.58     30.91 o 
  -3  25   4     1455.49     1309.35     34.00 o 
  -2  25   4     1134.60     1076.53     28.84 o 
  -1  25   4     2729.95     2299.35     47.39 o 
   1  25   4     2744.58     2313.78     51.51 o 
   2  25   4     1159.53     1111.56     35.03 o 
   3  25   4     1457.90     1358.80     40.18 o 
   4  25   4      879.04      797.36     30.91 o 
   7  25   4      104.96       99.93     30.91 o 
   8  25   4      468.49      465.64     37.09 o 
  10  25   4      318.39      243.12     50.48 o 
 -10  26   4      310.39      298.75     50.48 o 
  -9  26   4     1094.19      881.83     54.60 o 
  -7  26   4       18.54       54.60     30.91 o 
  -6  26   4       36.74       84.47     27.81 o 
  -5  26   4     2447.14     2204.58     54.60 o 
  -4  26   4     1723.97     1432.98     41.21 o 
  -3  26   4     1273.32     1313.48     37.09 o 
  -2  26   4      133.45      182.34     16.48 o 
  -1  26   4     1350.18     1388.68     38.12 o 
   0  26   4      270.56      295.66     21.63 o 
   1  26   4     1376.78     1401.04     40.18 o 
   2  26   4      131.19      162.77     22.66 o 
   3  26   4     1261.93     1375.29     46.36 o 
   4  26   4     1733.71     1431.95     41.21 o 
   5  26   4     2454.19     2024.30     54.60 o 
   7  26   4       18.72       48.42     29.88 o 
   8  26   4      334.60      485.21     46.36 o 
   9  26   4     1106.26      977.64     45.33 o 
  10  26   4      308.77      312.14     41.21 o 
 -10  27   4      219.52      277.12     45.33 o 
  -8  27   4      849.61      804.57     62.84 o 
  -7  27   4      230.59      224.58     32.97 o 
  -6  27   4      568.05      837.53     36.06 o 
  -5  27   4      886.96      927.16     41.21 o 
  -4  27   4      854.60     1069.32     37.09 o 
  -3  27   4     3428.92     3252.27     63.87 o 
  -2  27   4      195.45      229.73     20.60 o 
  -1  27   4      263.48      314.20     21.63 o 
   0  27   4     1782.36     1904.80     43.27 o 
   2  27   4      195.35      180.28     24.72 o 
   3  27   4     3393.55     3170.88     80.35 o 
   4  27   4      837.57     1148.65     41.21 o 
   5  27   4      879.14      973.52     38.12 o 
   7  27   4      225.04      185.43     31.94 o 
   8  27   4      838.26      835.47     50.48 o 
  10  27   4      224.95      249.30     42.24 o 
 -10  28   4       24.03       46.36     46.36 o 
  -9  28   4      293.68      245.18     51.51 o 
  -7  28   4      261.43      312.14     35.03 o 
  -6  28   4     2895.53     2315.84     61.81 o 
  -5  28   4      664.73      757.18     35.03 o 
  -3  28   4     4264.95     4161.92     80.35 o 
  -2  28   4      115.61      169.98     19.57 o 
  -1  28   4     1139.26     1135.26     31.94 o 
   0  28   4      456.84      652.10     25.75 o 
   1  28   4     1114.70     1175.43     40.18 o 
   3  28   4     4229.60     4258.75     99.93 o 
   5  28   4      665.12      848.87     42.24 o 
   6  28   4     2945.84     2380.74     73.14 o 
   7  28   4      240.99      267.85     32.97 o 
   9  28   4      295.53      274.03     40.18 o 
  10  28   4       27.57       82.41     48.42 o 
 -10  29   4       43.46       16.48     42.24 o 
  -9  29   4      268.73      172.04     38.12 o 
  -8  29   4     1818.50     1569.99     72.11 o 
  -7  29   4      230.15      266.82     34.00 o 
  -5  29   4     2430.18     2268.45     56.66 o 
  -4  29   4     2158.50     1724.52     50.48 o 
  -3  29   4     3565.34     3304.81     74.17 o 
  -1  29   4     2423.45     2280.81     49.45 o 
   1  29   4     2442.82     2247.85     53.57 o 
   3  29   4     3551.39     3372.80    104.05 o 
   4  29   4     2182.77     1807.96     50.48 o 
   5  29   4     2470.77     2308.63     59.75 o 
   7  29   4      223.31      317.29     32.97 o 
   8  29   4     1816.73     1517.45     75.20 o 
   9  29   4      265.46      221.49     37.09 o 
  10  29   4       46.04       26.78     38.12 o 
 -10  30   4      105.25       -1.03     43.27 o 
  -9  30   4      189.25      210.16     40.18 o 
  -7  30   4      911.77      873.59     43.27 o 
  -6  30   4     1532.35     1426.80     53.57 o 
  -5  30   4     1931.43     1942.91     52.54 o 
  -4  30   4     1438.84     1423.70     43.27 o 
  -3  30   4     1336.64     1440.19     46.36 o 
  -1  30   4     2913.74     2665.07     59.75 o 
   0  30   4     1561.83     1287.72     35.03 o 
   1  30   4     2854.58     2652.71     60.78 o 
   3  30   4     1332.91     1637.98     60.78 o 
   4  30   4     1434.11     1551.45     47.39 o 
   5  30   4     1911.84     2029.45     54.60 o 
   6  30   4     1539.97     1318.63     47.39 o 
   7  30   4      904.37      791.18     55.63 o 
   9  30   4      196.99      232.82     37.09 o 
  10  30   4      114.12       52.54     46.36 o 
 -10  31   4       27.75      -17.51     49.45 o 
  -9  31   4      379.18      374.98     42.24 o 
  -8  31   4      618.50      764.39     43.27 o 
  -7  31   4     1052.26     1235.18     49.45 o 
  -6  31   4      504.36      506.85     37.09 o 
  -5  31   4     1632.20     1713.18     53.57 o 
  -4  31   4      879.68     1027.09     41.21 o 
  -3  31   4     3043.05     3080.23     71.08 o 
  -2  31   4     5090.45     4422.55     84.47 o 
  -1  31   4     4471.77     4209.30     85.50 o 
   0  31   4     1118.72     1239.30     38.12 o 
   1  31   4     4469.92     4109.38     85.50 o 
   2  31   4     5132.88     4380.31     89.63 o 
   3  31   4     3018.83     3115.25     90.66 o 
   4  31   4      852.85     1027.09     38.12 o 
   5  31   4     1660.30     1787.36     51.51 o 
   6  31   4      491.93      510.97     34.00 o 
   7  31   4     1046.13     1170.28     47.39 o 
   9  31   4      382.80      365.71     39.15 o 
  10  31   4       28.13      -40.18     41.21 o 
  -9  32   4      233.04      243.12     40.18 o 
  -8  32   4      977.95     1150.71     49.45 o 
  -6  32   4      484.43      644.89     39.15 o 
  -5  32   4     2504.33     2295.23     62.84 o 
  -4  32   4     1278.26     1422.67     48.42 o 
  -3  32   4     2619.88     2715.55     65.93 o 
  -1  32   4      954.41     1069.32     38.12 o 
   0  32   4     3124.77     2869.04     67.99 o 
   1  32   4      948.65     1131.13     46.36 o 
   3  32   4     2604.10     2821.65     85.50 o 
   4  32   4     1287.35     1426.80     55.63 o 
   5  32   4     2479.12     2440.49     78.29 o 
   6  32   4      497.78      605.74     42.24 o 
   8  32   4      976.64     1060.05     64.90 o 
   9  32   4      235.22      264.76     37.09 o 
  -9  33   4      244.66      206.04     44.30 o 
  -8  33   4      879.71      824.14     52.54 o 
  -7  33   4      266.05      257.54     36.06 o 
  -6  33   4     2588.93     2371.47     66.96 o 
  -5  33   4     1970.90     2019.15     57.69 o 
  -4  33   4     1949.93     1908.92     55.63 o 
  -3  33   4     1100.58     1231.06     41.21 o 
  -2  33   4     2739.68     2402.37     52.54 o 
  -1  33   4      471.07      507.88     29.88 o 
   0  33   4      470.95      608.83     27.81 o 
   1  33   4      474.23      540.84     30.91 o 
   2  33   4     2734.58     2368.38     58.72 o 
   3  33   4     1098.36     1215.61     49.45 o 
   4  33   4     1958.79     1943.94     53.57 o 
   5  33   4     1979.32     2058.29     58.72 o 
   6  33   4     2579.78     2228.27     63.87 o 
   7  33   4      271.84      368.80     34.00 o 
   8  33   4      885.76      926.13     59.75 o 
   9  33   4      244.06      211.19     38.12 o 
  -9  34   4      196.43      295.66     45.33 o 
  -8  34   4      276.44      365.71     38.12 o 
  -7  34   4      946.23      809.72     48.42 o 
  -6  34   4      432.84      772.63     49.45 o 
  -5  34   4      416.93      613.99     36.06 o 
  -4  34   4     1068.02     1207.37     45.33 o 
  -3  34   4      642.09      640.77     30.91 o 
  -1  34   4      665.03      850.93     35.03 o 
   3  34   4      639.84      652.10     39.15 o 
   4  34   4     1058.83     1265.06     47.39 o 
   7  34   4      948.13      805.60     51.51 o 
   8  34   4      282.10      383.23     41.21 o 
   9  34   4      207.15      281.24     39.15 o 
  -9  35   4      855.50      672.71     62.84 o 
  -8  35   4      121.85      152.47     42.24 o 
  -7  35   4      195.88      301.84     40.18 o 
  -5  35   4      193.88      221.49     31.94 o 
  -4  35   4      466.34      581.02     36.06 o 
  -3  35   4       92.64      141.13     28.84 o 
  -2  35   4      336.69      309.05     26.78 o 
  -1  35   4     3025.47     2806.20     64.90 o 
   0  35   4     3859.60     3347.04     80.35 o 
   1  35   4     3026.28     2712.46     66.96 o 
   2  35   4      329.63      330.69     28.84 o 
   3  35   4       91.48      143.19     30.91 o 
   4  35   4      460.10      552.17     43.27 o 
   7  35   4      186.61      319.35     34.00 o 
   8  35   4      122.58      189.55     34.00 o 
   9  35   4      849.02      701.55     73.14 o 
  -8  36   4      396.81      416.19     41.21 o 
  -7  36   4       97.24      163.80     35.03 o 
  -6  36   4      369.63      431.64     37.09 o 
  -5  36   4     1568.61     1444.31     49.45 o 
  -4  36   4     1403.12     1371.17     47.39 o 
  -3  36   4      828.45      638.71     34.00 o 
  -2  36   4      886.81      901.40     35.03 o 
  -1  36   4      587.85      757.18     37.09 o 
   0  36   4      916.54     1000.30     50.48 o 
   1  36   4      616.97      775.72     36.06 o 
   2  36   4      909.67      852.99     39.15 o 
   3  36   4      819.33      636.65     50.48 o 
   4  36   4     1396.23     1310.39     65.93 o 
   5  36   4     1547.15     1443.28     50.48 o 
   6  36   4      371.02      459.46     35.03 o 
   7  36   4       93.49      169.98     31.94 o 
   8  36   4      406.23      346.14     39.15 o 
  -9  37   4      442.54      439.89     79.32 o 
  -8  37   4       72.68      108.17     45.33 o 
  -7  37   4      589.97      567.63     40.18 o 
  -6  37   4      620.56      651.07     41.21 o 
  -5  37   4     1634.93     1742.03     53.57 o 
  -4  37   4     1379.34     1291.84     46.36 o 
  -3  37   4      438.88      552.17     36.06 o 
  -2  37   4      386.64      430.61     34.00 o 
  -1  37   4     1083.42     1053.87     42.24 o 
   0  37   4      744.21      795.30     34.00 o 
   1  37   4     1079.51     1072.41     40.18 o 
   2  37   4      380.27      439.89     34.00 o 
   3  37   4      444.78      579.99     47.39 o 
   4  37   4     1359.11     1270.21     64.90 o 
   5  37   4     1621.66     1697.73     58.72 o 
   6  37   4      622.46      689.19     41.21 o 
   7  37   4      603.75      567.63     38.12 o 
   8  37   4       70.38      158.65     42.24 o 
   9  37   4      447.57      242.09    120.53 o 
  -9  38   4      318.28      447.10     61.81 o 
  -8  38   4       13.94       22.66     37.09 o 
  -7  38   4     1208.91     1059.02     54.60 o 
  -6  38   4      740.67      745.85     43.27 o 
  -5  38   4      519.03      615.02     37.09 o 
  -3  38   4     1855.71     1682.28     53.57 o 
  -2  38   4     2044.20     1747.18     53.57 o 
  -1  38   4      435.39      550.11     35.03 o 
   0  38   4      619.43      754.09     35.03 o 
   1  38   4      451.80      541.87     32.97 o 
   2  38   4     2038.43     1769.84     60.78 o 
   3  38   4     1859.20     1680.22     73.14 o 
   5  38   4      513.30      637.68     47.39 o 
   6  38   4      751.42      790.15     45.33 o 
   7  38   4     1230.62     1081.69     71.08 o 
   8  38   4       13.58        3.09     43.27 o 
   9  38   4      317.81      460.49     94.78 o 
  -8  39   4        9.94       39.15     37.09 o 
  -7  39   4      398.60      458.43     39.15 o 
  -4  39   4     6214.06     5085.98    106.11 o 
  -2  39   4      769.99      781.90     42.24 o 
  -1  39   4       47.34       78.29     37.09 o 
   0  39   4      149.14      183.37     32.97 o 
   1  39   4       47.54      100.96     35.03 o 
   2  39   4      760.44      869.47     49.45 o 
   4  39   4     6208.89     4941.76    145.25 o 
   7  39   4      395.32      457.40     50.48 o 
   8  39   4        8.50      -15.45     50.48 o 
  -8  40   4       73.68       75.20     54.60 o 
  -7  40   4       22.61       39.15     35.03 o 
  -6  40   4      204.48      230.76     37.09 o 
  -5  40   4     1246.66     1049.75     44.30 o 
  -4  40   4     1962.47     2415.76     63.87 o 
  -3  40   4     1139.31     1185.73     44.30 o 
  -2  40   4     2687.67     2421.95     69.02 o 
  -1  40   4      374.33      332.75     41.21 o 
   0  40   4      977.18      991.03     44.30 o 
   1  40   4      371.37      413.10     42.24 o 
   2  40   4     2678.14     2449.76     77.26 o 
   3  40   4     1146.27     1217.67     64.90 o 
   4  40   4     1944.58     2511.57    123.62 o 
   5  40   4     1246.02     1089.93     58.72 o 
   6  40   4      206.37      262.70     48.42 o 
   7  40   4       21.63       24.72     48.42 o 
   8  40   4       70.86       14.42     65.93 o 
  -8  41   4       70.73       32.97     41.21 o 
  -7  41   4       44.07       83.44     51.51 o 
  -6  41   4      478.13      492.42     40.18 o 
  -4  41   4      427.78      480.06     35.03 o 
  -3  41   4      721.18      837.53     40.18 o 
  -2  41   4     2031.08     1971.76     65.93 o 
  -1  41   4      323.02      397.65     42.24 o 
   0  41   4     2537.23     2440.49     82.41 o 
   1  41   4      322.41      459.46     65.93 o 
   2  41   4     2011.93     1881.10     67.99 o 
   3  41   4      719.82      930.25     58.72 o 
   4  41   4      427.44      548.05     51.51 o 
   5  41   4      301.10      463.58     49.45 o 
   6  41   4      473.33      565.57     65.93 o 
   7  41   4       46.24       77.26     49.45 o 
   8  41   4       73.99       31.94     56.66 o 
  -8  42   4       66.92      133.92     44.30 o 
  -7  42   4      743.32      722.15     47.39 o 
  -6  42   4       77.18       83.44     37.09 o 
  -5  42   4      153.14      184.40     46.36 o 
  -4  42   4      151.23      210.16     36.06 o 
  -3  42   4      655.81      574.84     37.09 o 
  -1  42   4      820.34      941.58     59.75 o 
   1  42   4      835.70     1060.05     56.66 o 
   3  42   4      658.29      584.11     49.45 o 
   4  42   4      148.34      147.32     51.51 o 
   5  42   4      161.26      226.64     81.38 o 
   6  42   4       74.59       99.93     58.72 o 
   7  42   4      746.97      742.76     60.78 o 
   8  42   4       70.00       55.63     57.69 o 
  -8  43   4      446.41      446.07     49.45 o 
  -7  43   4      559.25      593.38     45.33 o 
  -6  43   4      198.50      139.07     41.21 o 
  -4  43   4      208.07      169.98     35.03 o 
  -3  43   4      287.51      289.48     36.06 o 
  -2  43   4      249.94      222.52     42.24 o 
  -1  43   4      134.80      210.16     53.57 o 
   0  43   4      108.72      113.32     41.21 o 
   2  43   4      254.71      259.60     44.30 o 
   3  43   4      282.95      228.70     51.51 o 
   4  43   4      193.20      190.58     52.54 o 
   5  43   4      432.35      476.97     63.87 o 
   6  43   4      201.26      195.73     53.57 o 
   7  43   4      562.55      684.04     59.75 o 
   8  43   4      448.20      415.16    110.23 o 
  -8  44   4      320.02      185.43    186.46 o 
  -7  44   4      566.59      618.11     46.36 o 
  -6  44   4      133.86      130.83     38.12 o 
  -5  44   4      967.29      903.47     51.51 o 
  -4  44   4       67.85       70.05     34.00 o 
  -3  44   4      150.06      150.41     34.00 o 
  -2  44   4     1084.36     1074.47     56.66 o 
  -1  44   4      269.97      271.97     47.39 o 
   1  44   4      282.13      245.18     44.30 o 
   2  44   4     1077.13     1073.44     57.69 o 
   3  44   4      146.54      131.86     47.39 o 
   4  44   4       69.28       53.57     65.93 o 
   5  44   4      969.52      879.77     82.41 o 
   6  44   4      134.83      105.08     52.54 o 
   7  44   4      567.77      576.90     58.72 o 
   8  44   4      310.75      317.29    135.98 o 
  -6  45   4      134.82      142.16     38.12 o 
  -5  45   4      367.81      435.76     42.24 o 
  -4  45   4       90.39       77.26     35.03 o 
  -3  45   4     1001.72      936.43     59.75 o 
  -2  45   4      582.31      616.05     49.45 o 
  -1  45   4      425.02      619.14     53.57 o 
   0  45   4      709.62      732.46     51.51 o 
   1  45   4      422.43      500.67     50.48 o 
   2  45   4      580.11      658.28     50.48 o 
   3  45   4      985.18      937.46     62.84 o 
   4  45   4       90.43       55.63     66.96 o 
   6  45   4      133.40       80.35     73.14 o 
  -7  46   4      138.99      148.35     44.30 o 
  -6  46   4      123.90      147.32     44.30 o 
  -5  46   4      755.75      843.71     63.87 o 
  -4  46   4      115.40      118.47     35.03 o 
  -2  46   4      399.66      370.86     46.36 o 
  -1  46   4      991.81     1038.42     62.84 o 
   0  46   4     1293.08     1288.75     61.81 o 
   1  46   4      984.02      986.91     56.66 o 
   2  46   4      406.42      424.43     47.39 o 
   4  46   4      113.73      144.22     53.57 o 
   5  46   4      747.74      747.91     65.93 o 
   6  46   4      124.01      166.89     54.60 o 
   7  46   4      137.07      138.04     71.08 o 
  -7  47   4       42.81      129.80     54.60 o 
  -6  47   4        6.45       -4.12     36.06 o 
  -5  47   4      651.75      769.54     47.39 o 
  -4  47   4     1036.76      922.01     47.39 o 
  -3  47   4       19.60       54.60     39.15 o 
  -2  47   4      134.95      148.35     46.36 o 
  -1  47   4      631.41      655.19     55.63 o 
   0  47   4       86.84      169.98     44.30 o 
   1  47   4      613.19      630.47     55.63 o 
   2  47   4      128.90       93.75     43.27 o 
   3  47   4       19.23       94.78     75.20 o 
   4  47   4     1022.52      977.64     77.26 o 
   5  47   4      642.64      667.55     65.93 o 
   6  47   4        6.22      -22.66     80.35 o 
   7  47   4       42.14        2.06     58.72 o 
  -7  48   4      104.53      182.34     97.87 o 
  -6  48   4      140.22      215.31     51.51 o 
  -5  48   4      553.04      537.75     43.27 o 
  -4  48   4      179.32      274.03     38.12 o 
  -3  48   4       68.76       43.27     38.12 o 
  -2  48   4      359.57      367.77     46.36 o 
  -1  48   4      467.13      429.58     65.93 o 
   0  48   4      141.33      194.70     52.54 o 
   1  48   4      461.19      401.77     48.42 o 
   2  48   4      360.33      312.14     48.42 o 
   3  48   4       70.24       78.29     49.45 o 
   5  48   4      550.09      668.58     64.90 o 
   6  48   4      145.51       34.00     85.50 o 
   7  48   4      104.68      120.53     95.81 o 
  -6  49   4      449.59      554.24     58.72 o 
  -4  49   4      289.50      223.55     39.15 o 
  -3  49   4      710.32      598.53     51.51 o 
  -2  49   4      241.14      219.43     45.33 o 
  -1  49   4      530.26      588.23     60.78 o 
   0  49   4        9.08       35.03     43.27 o 
   1  49   4      521.33      544.96     64.90 o 
   2  49   4      230.51      195.73     46.36 o 
   3  49   4      721.11      669.61     60.78 o 
   4  49   4      293.46      260.63     57.69 o 
   6  49   4      438.88      418.25    116.41 o 
  -6  50   4      221.86      271.97     45.33 o 
  -5  50   4       20.58       80.35     37.09 o 
  -4  50   4      221.76      236.94     39.15 o 
  -3  50   4      148.40      164.83     45.33 o 
  -2  50   4      173.36      195.73     45.33 o 
  -1  50   4      764.94      811.78     65.93 o 
   0  50   4       23.34      -29.88     43.27 o 
   1  50   4      754.22      884.92     57.69 o 
   2  50   4      168.60      178.22     47.39 o 
   4  50   4      217.68      257.54     58.72 o 
   5  50   4       19.28       81.38     54.60 o 
   6  50   4      217.54      295.66     64.90 o 
  -5  51   4      157.69      172.04     38.12 o 
  -4  51   4      241.08      245.18     39.15 o 
  -3  51   4      233.99      237.97     46.36 o 
  -2  51   4      450.33      467.70     49.45 o 
  -1  51   4      301.98      241.06     50.48 o 
   0  51   4      157.00      142.16     46.36 o 
   1  51   4      309.62      338.93     48.42 o 
   2  51   4      445.68      394.56     56.66 o 
   4  51   4      248.24      246.21     57.69 o 
   5  51   4      156.02      193.67     56.66 o 
   6  51   4       53.73      -57.69     98.90 o 
  -5  52   4      214.48      253.42     43.27 o 
  -4  52   4      116.57      155.56     38.12 o 
  -3  52   4      127.48      148.35     45.33 o 
  -2  52   4       86.55      161.74     49.45 o 
  -1  52   4      322.81      222.52     51.51 o 
   0  52   4      158.24      126.71     46.36 o 
   1  52   4      332.43      234.88     54.60 o 
   2  52   4       86.66      112.29     52.54 o 
   3  52   4      131.86      149.38     53.57 o 
   4  52   4      116.92      141.13     57.69 o 
   5  52   4      217.78      216.34     71.08 o 
  -5  53   4       79.35      105.08     38.12 o 
  -4  53   4      305.09      325.54     46.36 o 
  -3  53   4      246.17      290.51     47.39 o 
  -2  53   4       64.75       40.18     46.36 o 
  -1  53   4      226.28      291.54     52.54 o 
   0  53   4       35.31       16.48     45.33 o 
   1  53   4      225.26      213.25     48.42 o 
   2  53   4       61.09        4.12     50.48 o 
   3  53   4      239.18      285.36     56.66 o 
   5  53   4       84.06       96.84     56.66 o 
  -5  54   4      159.40       73.14    138.04 o 
  -4  54   4       14.09       54.60     42.24 o 
  -3  54   4      651.77      541.87     55.63 o 
  -2  54   4       68.61      123.62     45.33 o 
  -1  54   4      432.55      431.64     55.63 o 
   0  54   4     1163.95     1059.02     62.84 o 
   1  54   4      430.60      466.67     52.54 o 
   2  54   4       68.85       55.63     51.51 o 
   3  54   4      664.27      529.51     56.66 o 
   4  54   4       14.64       90.66     56.66 o 
   5  54   4      164.01      244.15     75.20 o 
  -4  55   4      180.80      169.98     45.33 o 
  -3  55   4      292.63      327.60     51.51 o 
  -2  55   4      737.81      722.15     61.81 o 
  -1  55   4       98.80       86.53     49.45 o 
   1  55   4      100.28       97.87     47.39 o 
   2  55   4      739.50      874.62     97.87 o 
   3  55   4      290.43      281.24     62.84 o 
   4  55   4      185.76      269.91     60.78 o 
  -4  56   4      188.47      261.66     60.78 o 
  -3  56   4      272.92      337.90     61.81 o 
  -2  56   4      182.60      247.24     52.54 o 
  -1  56   4      289.53      263.73     53.57 o 
   0  56   4     1233.41     1475.21     87.57 o 
   1  56   4      291.45      314.20     51.51 o 
   2  56   4      176.25      239.00     55.63 o 
   3  56   4      261.97      228.70     69.02 o 
   4  56   4      186.82      155.56     60.78 o 
  -3  57   4       67.87      142.16     48.42 o 
  -2  57   4       96.61      194.70     52.54 o 
  -1  57   4      280.34      348.20     55.63 o 
   1  57   4      282.62      388.38     53.57 o 
   2  57   4       90.50       73.14     83.44 o 
   3  57   4       66.37       73.14     60.78 o 
  -2  58   4       18.22       71.08     50.48 o 
  -1  58   4       36.28      119.50     50.48 o 
   0  58   4       81.72       52.54     48.42 o 
   1  58   4       37.83       74.17     48.42 o 
   2  58   4       18.25       45.33     52.54 o 
  -2  59   4      755.65      679.92    182.34 o 
  -1  59   4      211.46      205.01     50.48 o 
   0  59   4       72.58       49.45     51.51 o 
   1  59   4      211.61      237.97     64.90 o 
   2  59   4      764.73      619.14    169.98 o 
   0   0   5     5389.91     5311.59    138.04 o 
   3   0   5     2024.09     2233.42     54.60 o 
   7   0   5      649.08      945.70     41.21 o 
   8   0   5     1023.87     1269.18     46.36 o 
  10   0   5       26.79       23.69     35.03 o 
  11   0   5      167.87      157.62     40.18 o 
 -11   1   5      232.19      233.85     40.18 o 
 -10   1   5      104.61       82.41     36.06 o 
  -9   1   5     1318.38     1047.69     49.45 o 
  -8   1   5      432.61      601.62     46.36 o 
  -7   1   5     1030.54     1019.88     37.09 o 
  -5   1   5      285.82      262.70     20.60 o 
  -4   1   5     1483.76     1412.37     40.18 o 
  -3   1   5     2905.22     2804.14     58.72 o 
  -1   1   5     2253.59     2510.54     60.78 o 
   0   1   5       76.63      168.95     20.60 o 
   1   1   5     2250.56     2503.33     54.60 o 
   2   1   5      984.69     1356.74     66.96 o 
   3   1   5     2975.32     2933.94     64.90 o 
   4   1   5     1458.19     1420.61     36.06 o 
   5   1   5      272.86      262.70     20.60 o 
   7   1   5     1051.33     1043.57     36.06 o 
   9   1   5     1310.88     1106.41     49.45 o 
  10   1   5      104.85       43.27     35.03 o 
  11   1   5      228.32      179.25     39.15 o 
 -11   2   5      106.27      110.23     38.12 o 
 -10   2   5      132.78      183.37     37.09 o 
  -9   2   5      811.72     1165.13     50.48 o 
  -6   2   5     1107.04     1355.71     38.12 o 
  -5   2   5       37.69       56.66     18.54 o 
  -3   2   5     2090.05     2149.98     47.39 o 
  -2   2   5     9400.28     9712.51    220.46 o 
  -1   2   5     1860.48     1656.52     57.69 o 
   0   2   5     1618.80     1641.07     40.18 o 
   1   2   5     1806.97     1682.28     57.69 o 
   2   2   5     9298.53     9584.76    206.04 o 
   3   2   5     2107.24     2307.60     54.60 o 
   6   2   5     1109.74     1294.93     38.12 o 
   8   2   5      243.20      364.68     36.06 o 
   9   2   5      786.01     1105.38     50.48 o 
  11   2   5      106.96       98.90     38.12 o 
 -11   3   5       17.31       31.94     37.09 o 
 -10   3   5      148.34      200.88     38.12 o 
  -9   3   5     1328.59     1403.10     54.60 o 
  -8   3   5      631.74      654.16     36.06 o 
  -7   3   5     3142.14     2310.69     54.60 o 
  -6   3   5      809.67      945.70     37.09 o 
  -5   3   5      204.66      194.70     21.63 o 
  -4   3   5      569.74      745.85     28.84 o 
  -3   3   5      953.00     1322.75     35.03 o 
  -2   3   5     2866.57     3352.20    113.32 o 
  -1   3   5     5683.40     5919.40    120.53 o 
   0   3   5     1534.82     1652.40     40.18 o 
   1   3   5     5704.05     5883.34    115.38 o 
   2   3   5     2832.07     3529.39    155.56 o 
   4   3   5      576.47      774.69     27.81 o 
   5   3   5      203.98      176.16     21.63 o 
   6   3   5      822.95     1016.78     34.00 o 
   7   3   5     3168.58     2280.81     56.66 o 
   8   3   5      631.09      665.49     39.15 o 
   9   3   5     1309.49     1289.78     75.20 o 
  10   3   5      154.53      195.73     37.09 o 
  11   3   5       17.99       66.96     53.57 o 
 -11   4   5      242.87      202.94     40.18 o 
  -9   4   5      696.80      966.31     65.93 o 
  -5   4   5      398.26      611.93     28.84 o 
  -4   4   5      329.28      396.62     24.72 o 
  -3   4   5     2511.21     2434.31     49.45 o 
  -2   4   5      608.27      904.50     31.94 o 
  -1   4   5     1976.70     1925.40     58.72 o 
   0   4   5     6914.68     6539.56    114.35 o 
   1   4   5     1937.78     1959.40     83.44 o 
   2   4   5      619.10      876.68     40.18 o 
   3   4   5     2481.95     2442.55     50.48 o 
   4   4   5      328.02      430.61     24.72 o 
   9   4   5      687.13      817.96     45.33 o 
  11   4   5      240.36      220.46     40.18 o 
 -10   5   5      762.49      692.28     45.33 o 
  -9   5   5      598.88      517.15     40.18 o 
  -8   5   5     2958.09     2072.72     82.41 o 
  -6   5   5     1321.24     1504.06     43.27 o 
  -5   5   5     1693.41     1436.07     44.30 o 
  -4   5   5     1669.21     1526.72     39.15 o 
  -2   5   5      721.99      811.78     27.81 o 
  -1   5   5     1733.12     2105.68     54.60 o 
   0   5   5      293.45      439.89     58.72 o 
   1   5   5     1698.35     2010.91     54.60 o 
   2   5   5      698.94      772.63     27.81 o 
   4   5   5     1673.17     1507.15     39.15 o 
   5   5   5     1701.05     1484.48     39.15 o 
   6   5   5     1308.50     1434.01     44.30 o 
   8   5   5     2945.79     2057.26     62.84 o 
   9   5   5      600.02      539.81     41.21 o 
  10   5   5      758.44      662.40     57.69 o 
 -11   6   5      309.76      503.76     47.39 o 
 -10   6   5      476.75      622.23     50.48 o 
  -7   6   5     2794.39     2289.05     59.75 o 
  -6   6   5     2245.76     1990.30     51.51 o 
  -5   6   5      663.68      998.24     41.21 o 
  -4   6   5     1310.94     1496.85     39.15 o 
  -3   6   5     1495.52     1415.46     36.06 o 
  -2   6   5     1162.81     1204.28     35.03 o 
  -1   6   5     1050.32     1078.60     52.54 o 
   0   6   5       16.84      -13.39     18.54 o 
   1   6   5     1052.99     1127.01     52.54 o 
   2   6   5     1141.29     1208.40     34.00 o 
   3   6   5     1485.15     1438.13     37.09 o 
   4   6   5     1310.31     1519.51     40.18 o 
   6   6   5     2223.97     1942.91     49.45 o 
   7   6   5     2789.57     2317.90     59.75 o 
  10   6   5      476.69      638.71     48.42 o 
  11   6   5      298.07      489.33     45.33 o 
 -10   7   5      827.75      699.49     46.36 o 
  -9   7   5      335.33      310.08     38.12 o 
  -6   7   5      923.98     1181.61     39.15 o 
  -5   7   5     2002.16     1803.84     56.66 o 
  -4   7   5     2012.65     1982.06     46.36 o 
  -2   7   5     1279.17     1295.96     37.09 o 
  -1   7   5     2801.61     2822.68     64.90 o 
   0   7   5       20.73       85.50     25.75 o 
   1   7   5     2817.73     2893.77    131.86 o 
   2   7   5     1272.49     1286.69     36.06 o 
   4   7   5     1985.52     1937.76     49.45 o 
   5   7   5     2026.59     1878.01     46.36 o 
   6   7   5      914.68     1174.40     40.18 o 
   9   7   5      328.40      334.81     44.30 o 
  10   7   5      829.00      680.95     45.33 o 
 -11   8   5      671.35      885.95     51.51 o 
  -9   8   5      302.06      321.42     38.12 o 
  -8   8   5     1621.38     1165.13     61.81 o 
  -7   8   5      702.20      790.15     36.06 o 
  -6   8   5     1023.07     1292.87     41.21 o 
  -5   8   5      507.42      601.62     44.30 o 
  -4   8   5     1380.77     1390.74     38.12 o 
  -3   8   5     3143.80     2769.12     59.75 o 
  -2   8   5      951.58     1060.05     36.06 o 
  -1   8   5     4173.98     3942.49     85.50 o 
   0   8   5     4188.27     3870.37     76.23 o 
   1   8   5     4205.32     4047.56     88.60 o 
   2   8   5      931.51     1026.06     32.97 o 
   3   8   5     3116.23     2704.21     56.66 o 
   4   8   5     1419.96     1382.50     40.18 o 
   5   8   5      500.54      688.16     53.57 o 
   6   8   5     1051.88     1224.88     41.21 o 
   7   8   5      706.99      762.33     37.09 o 
   8   8   5     1619.58     1183.67     47.39 o 
   9   8   5      303.41      344.08     36.06 o 
  11   8   5      664.40      997.21     52.54 o 
 -11   9   5      903.71      892.13     54.60 o 
 -10   9   5      525.15      412.07     41.21 o 
  -5   9   5      242.47      400.74     31.94 o 
  -4   9   5      419.61      635.62     28.84 o 
  -2   9   5     4431.01     3941.46     70.05 o 
  -1   9   5      783.03      974.55     37.09 o 
   1   9   5      778.82      961.16     43.27 o 
   2   9   5     4414.96     3866.25     93.75 o 
  10   9   5      531.96      472.85     41.21 o 
  11   9   5      905.00      911.71     86.53 o 
  -9  10   5     1523.58     1189.85     65.93 o 
  -7  10   5     1380.45     1271.24     46.36 o 
  -6  10   5     1640.95     1579.26     47.39 o 
  -5  10   5     1354.45     1478.30     47.39 o 
  -3  10   5     1123.68     1102.29     30.91 o 
  -2  10   5     3112.41     3350.14     63.87 o 
  -1  10   5      692.41      692.28     38.12 o 
   1  10   5      708.10      690.22     29.88 o 
   2  10   5     3147.67     3394.43     78.29 o 
   3  10   5     1146.55     1115.68     36.06 o 
   5  10   5     1327.13     1455.64     57.69 o 
   6  10   5     1653.64     1592.65     46.36 o 
   7  10   5     1357.79     1202.22     48.42 o 
   9  10   5     1546.85     1187.79     57.69 o 
 -11  11   5      264.80      276.09     47.39 o 
 -10  11   5      595.97      434.73     41.21 o 
  -8  11   5      382.34      355.41     36.06 o 
  -7  11   5      471.22      678.89     36.06 o 
  -6  11   5     1934.18     1816.20     47.39 o 
  -5  11   5     2277.28     2113.92     58.72 o 
  -4  11   5     2562.61     2263.30     55.63 o 
  -2  11   5     3720.08     3742.63     72.11 o 
  -1  11   5      591.55      808.69     34.00 o 
   0  11   5     3597.22     4143.37     81.38 o 
   2  11   5     3711.63     3751.90     82.41 o 
   4  11   5     2554.04     2245.79     60.78 o 
   5  11   5     2252.28     1978.97     49.45 o 
   6  11   5     1948.13     1773.96     47.39 o 
   8  11   5      396.48      410.01     35.03 o 
  10  11   5      598.80      440.92     41.21 o 
  11  11   5      263.12      250.33     41.21 o 
 -11  12   5      357.62      457.40     47.39 o 
 -10  12   5      274.63      346.14     41.21 o 
  -9  12   5      284.47      315.23     40.18 o 
  -8  12   5      458.39      405.89     38.12 o 
  -5  12   5      706.37      830.32     35.03 o 
  -4  12   5     1012.23     1147.62     36.06 o 
  -3  12   5      892.12     1175.43     44.30 o 
  -2  12   5     4935.47     4831.53     84.47 o 
  -1  12   5     5551.13     5144.70     99.93 o 
   1  12   5     5540.77     5058.17    108.17 o 
   2  12   5     4930.01     4674.94     92.72 o 
   3  12   5      895.89     1179.55     50.48 o 
   4  12   5     1008.32     1132.16     50.48 o 
   5  12   5      694.22      931.28     38.12 o 
   8  12   5      435.41      488.30     39.15 o 
   9  12   5      293.34      394.56     37.09 o 
  10  12   5      270.13      384.26     41.21 o 
  11  12   5      360.83      457.40     55.63 o 
 -11  13   5      453.82      541.87     65.93 o 
  -9  13   5      454.73      634.59     43.27 o 
  -8  13   5      324.83      425.46     37.09 o 
  -7  13   5      880.86      780.87     38.12 o 
  -6  13   5      183.09      256.51     25.75 o 
  -5  13   5      755.53      903.47     36.06 o 
  -3  13   5     3569.18     3429.46     66.96 o 
  -2  13   5     1151.54     1285.66     40.18 o 
  -1  13   5     3030.67     3108.04     75.20 o 
   0  13   5     3736.90     3431.52     66.96 o 
   1  13   5     3008.02     3175.01     90.66 o 
   2  13   5     1142.57     1326.87     61.81 o 
   3  13   5     3527.90     3263.60     60.78 o 
   5  13   5      757.79      932.31     32.97 o 
   6  13   5      189.70      275.06     31.94 o 
   7  13   5      882.30      787.06     38.12 o 
   9  13   5      457.84      688.16     44.30 o 
  11  13   5      450.56      479.03     52.54 o 
 -10  14   5       73.89       75.20     36.06 o 
  -9  14   5      937.98      897.28     48.42 o 
  -8  14   5      175.56      286.39     36.06 o 
  -7  14   5      632.04      936.43     40.18 o 
  -4  14   5       29.60       50.48     22.66 o 
  -3  14   5      998.62     1224.88     38.12 o 
   0  14   5     3045.58     3420.19     71.08 o 
   2  14   5      639.25      880.80     38.12 o 
   3  14   5     1002.00     1315.54     50.48 o 
   4  14   5       32.09       30.91     20.60 o 
   7  14   5      642.79      973.52     40.18 o 
   8  14   5      171.82      353.35     35.03 o 
   9  14   5      954.43      948.79     46.36 o 
  10  14   5       73.77       58.72     37.09 o 
 -10  15   5       50.07      103.02     49.45 o 
  -8  15   5       85.17      198.82     42.24 o 
  -7  15   5     2410.18     2060.35     59.75 o 
  -6  15   5     1243.72     1426.80     41.21 o 
  -5  15   5      670.54      549.08     31.94 o 
  -4  15   5      161.70      222.52     30.91 o 
  -3  15   5     1266.67     1237.24     36.06 o 
  -2  15   5     1984.13     1627.68     39.15 o 
   0  15   5    15997.26    14035.13    243.12 o 
   2  15   5     1958.95     1571.02     47.39 o 
   3  15   5     1243.04     1171.31     31.94 o 
   4  15   5      145.17      161.74     21.63 o 
   5  15   5      663.37      529.51     28.84 o 
   6  15   5     1246.89     1423.70     62.84 o 
   7  15   5     2379.99     1992.36     57.69 o 
  10  15   5       52.84      114.35     40.18 o 
 -10  16   5      277.40      361.59     42.24 o 
  -9  16   5       49.05       97.87     35.03 o 
  -8  16   5      668.87      587.20     41.21 o 
  -7  16   5     1570.06     1596.77     52.54 o 
  -6  16   5     2645.87     2161.31     50.48 o 
  -4  16   5      269.87      261.66     29.88 o 
  -3  16   5      732.31      761.30     29.88 o 
  -2  16   5      221.92      215.31     20.60 o 
  -1  16   5     1646.73     1813.11     41.21 o 
   0  16   5     3936.07     4307.17    139.07 o 
   1  16   5     1616.06     1797.66     42.24 o 
   2  16   5      230.86      254.45     26.78 o 
   3  16   5      733.74      793.24     27.81 o 
   4  16   5      256.36      318.32     23.69 o 
   6  16   5     2626.47     2041.81     57.69 o 
   7  16   5     1552.69     1716.27     52.54 o 
   8  16   5      688.72      618.11     39.15 o 
   9  16   5       47.42       83.44     34.00 o 
  10  16   5      273.68      273.00     38.12 o 
 -10  17   5      349.85      434.73     51.51 o 
  -9  17   5      242.10      291.54     41.21 o 
  -8  17   5      311.15      360.56     37.09 o 
  -7  17   5      777.02     1125.98     44.30 o 
  -6  17   5      934.79     1208.40     41.21 o 
  -5  17   5     2581.31     2130.41     60.78 o 
  -4  17   5      580.50      626.35     30.91 o 
  -3  17   5     1079.25     1076.53     37.09 o 
  -2  17   5      777.44      655.19     32.97 o 
  -1  17   5     1179.33     1196.04     32.97 o 
   1  17   5     1162.82     1229.00     35.03 o 
   2  17   5      783.72      642.83     30.91 o 
   3  17   5     1081.07     1040.48     32.97 o 
   4  17   5      593.08      771.60     36.06 o 
   5  17   5     2552.51     2201.49     52.54 o 
   6  17   5      930.07     1318.63     46.36 o 
   7  17   5      782.76     1244.45     45.33 o 
   8  17   5      314.49      388.38     35.03 o 
   9  17   5      241.18      310.08     37.09 o 
  10  17   5      343.94      382.20     39.15 o 
 -10  18   5      272.28      389.41     42.24 o 
  -8  18   5       90.40      142.16     34.00 o 
  -7  18   5     1039.51     1291.84     51.51 o 
  -6  18   5     1552.06     1750.27     49.45 o 
  -5  18   5      656.01      926.13     42.24 o 
  -4  18   5     1843.21     1540.11     44.30 o 
  -3  18   5      450.01      516.12     28.84 o 
  -1  18   5     2493.42     2360.14     48.42 o 
   0  18   5     2036.08     1967.64     45.33 o 
   1  18   5     2478.45     2300.39     51.51 o 
   2  18   5      152.41      227.67     20.60 o 
   3  18   5      478.45      649.01     28.84 o 
   4  18   5     1856.07     1600.89     42.24 o 
   6  18   5     1537.91     1691.55     52.54 o 
   7  18   5     1030.99     1283.60     45.33 o 
   8  18   5       89.20      182.34     32.97 o 
  10  18   5      272.51      314.20     38.12 o 
 -10  19   5      105.39      235.91     54.60 o 
  -9  19   5      581.97      476.97     42.24 o 
  -8  19   5      406.93      332.75     43.27 o 
  -7  19   5     1062.78     1020.91     55.63 o 
  -6  19   5     1643.67     1660.65     50.48 o 
  -5  19   5     2119.68     1982.06     48.42 o 
  -4  19   5      434.82      427.52     28.84 o 
  -3  19   5     3030.04     2749.54     60.78 o 
  -2  19   5      531.70      596.47     27.81 o 
  -1  19   5      153.48      312.14     20.60 o 
   2  19   5      520.39      582.05     25.75 o 
   3  19   5     3028.59     2686.70     55.63 o 
   4  19   5      441.81      564.54     42.24 o 
   5  19   5     2109.10     1973.82     66.96 o 
   6  19   5     1637.35     1667.86     51.51 o 
   7  19   5     1050.47     1028.12     41.21 o 
   8  19   5      414.72      399.71     36.06 o 
   9  19   5      586.36      498.61     40.18 o 
  10  19   5      103.40      235.91     38.12 o 
 -10  20   5      394.59      318.32     41.21 o 
  -9  20   5      404.41      385.29     40.18 o 
  -8  20   5      172.02      154.53     35.03 o 
  -7  20   5      158.95      250.33     32.97 o 
  -6  20   5     3104.74     2483.76     62.84 o 
  -5  20   5     3152.65     2929.82     62.84 o 
  -4  20   5       74.66      123.62     26.78 o 
  -3  20   5      646.40      906.56     34.00 o 
  -2  20   5      960.60      902.43     27.81 o 
  -1  20   5     1952.33     2189.13     48.42 o 
   0  20   5     4266.63     4336.01    107.14 o 
   1  20   5     1976.78     2196.34     53.57 o 
   2  20   5      961.63      906.56     31.94 o 
   3  20   5      639.69     1032.24     54.60 o 
   5  20   5     3148.01     3022.54     67.99 o 
   6  20   5     3057.55     2553.81     65.93 o 
   8  20   5      182.44      282.27     39.15 o 
   9  20   5      408.54      447.10     39.15 o 
  10  20   5      395.35      308.02     38.12 o 
 -10  21   5       98.90      117.44     38.12 o 
  -8  21   5       35.21      133.92     36.06 o 
  -7  21   5      581.58      568.66     37.09 o 
  -6  21   5     2404.11     2090.23     57.69 o 
  -5  21   5     3479.82     3291.42     71.08 o 
  -4  21   5     1060.28     1022.97     38.12 o 
  -3  21   5     1335.02     1257.85     39.15 o 
  -2  21   5      891.40      987.94     28.84 o 
  -1  21   5     4702.75     4390.61     81.38 o 
   0  21   5     1644.91     2030.48     64.90 o 
   1  21   5     4660.12     4356.62     83.44 o 
   2  21   5      894.77      905.53     29.88 o 
   3  21   5     1328.48     1250.63     34.00 o 
   4  21   5     1052.21      954.97     34.00 o 
   5  21   5     3412.69     3184.28     72.11 o 
   6  21   5     2413.76     2143.80     75.20 o 
   7  21   5      588.17      570.72     37.09 o 
   9  21   5      231.95      336.87     37.09 o 
  10  21   5       96.10      101.99     35.03 o 
 -10  22   5       71.56       94.78     51.51 o 
  -9  22   5      145.51      121.56     37.09 o 
  -8  22   5      738.46      650.04     44.30 o 
  -7  22   5      712.81      774.69     40.18 o 
  -4  22   5      675.73      718.03     29.88 o 
  -3  22   5      162.65      243.12     23.69 o 
  -2  22   5      313.27      326.57     21.63 o 
  -1  22   5     2239.21     2219.00     53.57 o 
   0  22   5      846.04      816.93     30.91 o 
   1  22   5     2170.08     2182.94     51.51 o 
   2  22   5      306.10      319.35     24.72 o 
   4  22   5      663.27      808.69     29.88 o 
   7  22   5      718.79      778.81     40.18 o 
   8  22   5      739.49      600.59     39.15 o 
   9  22   5      143.77      161.74     35.03 o 
  10  22   5       71.66       63.87     35.03 o 
 -10  23   5      201.35      235.91     44.30 o 
  -7  23   5      524.33      664.46     39.15 o 
  -6  23   5       14.62       32.97     26.78 o 
  -5  23   5     2806.03     2245.79     53.57 o 
  -4  23   5     1573.01     1510.24     42.24 o 
  -3  23   5     1208.71     1438.13     38.12 o 
  -2  23   5      274.90      359.53     22.66 o 
  -1  23   5     2033.77     1919.22     47.39 o 
   0  23   5      933.03      926.13     35.03 o 
   1  23   5     2070.59     1970.73     48.42 o 
   2  23   5      272.22      381.17     26.78 o 
   3  23   5     1220.17     1534.96     45.33 o 
   4  23   5     1599.22     1576.17     42.24 o 
   5  23   5     2826.50     2239.60     69.02 o 
   7  23   5      535.49      748.94     40.18 o 
  10  23   5      195.88      140.10     40.18 o 
 -10  24   5      120.10      196.76     45.33 o 
  -9  24   5      339.59      356.44     41.21 o 
  -8  24   5      347.28      365.71     39.15 o 
  -7  24   5      424.89      558.36     37.09 o 
  -6  24   5      381.66      305.96     30.91 o 
  -4  24   5     1784.10     1878.01     47.39 o 
  -3  24   5     4002.61     3851.83     81.38 o 
  -2  24   5     1822.13     1618.41     40.18 o 
  -1  24   5     2803.32     2588.83     60.78 o 
   0  24   5      982.09      793.24     35.03 o 
   1  24   5     2835.21     2634.16     58.72 o 
   2  24   5     1839.29     1713.18     47.39 o 
   3  24   5     4007.54     3816.81     74.17 o 
   4  24   5     1796.33     1937.76     49.45 o 
   6  24   5      372.11      339.96     30.91 o 
   7  24   5      419.33      541.87     37.09 o 
   8  24   5      349.24      335.84     40.18 o 
   9  24   5      342.05      351.29     37.09 o 
  10  24   5      125.28      177.19     38.12 o 
 -10  25   5      122.22      173.07     44.30 o 
  -8  25   5      534.37      456.37     41.21 o 
  -7  25   5      402.98      486.24     37.09 o 
  -6  25   5      853.78      708.76     36.06 o 
  -5  25   5     2209.71     1991.33     52.54 o 
  -4  25   5     2261.95     2227.24     52.54 o 
  -3  25   5     1289.94     1411.34     50.48 o 
  -2  25   5      820.13     1032.24     31.94 o 
  -1  25   5      354.75      500.67     26.78 o 
   1  25   5      355.03      519.21     32.97 o 
   2  25   5      822.30     1017.81     35.03 o 
   3  25   5     1270.94     1445.34     83.44 o 
   4  25   5     2246.81     2235.48     54.60 o 
   5  25   5     2199.86     1958.37     55.63 o 
   6  25   5      856.06      828.26     38.12 o 
   7  25   5      394.14      513.03     36.06 o 
   8  25   5      535.06      481.09     37.09 o 
  10  25   5      122.09      109.20     38.12 o 
  -9  26   5     1003.65      964.25     52.54 o 
  -8  26   5      531.14      599.56     43.27 o 
  -7  26   5     1152.12      993.09     44.30 o 
  -6  26   5      539.08      643.86     38.12 o 
  -3  26   5      734.27      760.27     29.88 o 
  -2  26   5      784.78      670.65     27.81 o 
  -1  26   5      399.35      400.74     25.75 o 
   0  26   5     2928.85     2614.59     61.81 o 
   1  26   5      390.13      378.07     25.75 o 
   2  26   5      778.40      698.46     30.91 o 
   3  26   5      747.47      807.66     35.03 o 
   6  26   5      538.39      721.12     36.06 o 
   7  26   5     1172.71     1051.81     50.48 o 
   8  26   5      521.53      579.99     40.18 o 
   9  26   5     1007.54      881.83     46.36 o 
 -10  27   5      277.17      392.50     76.23 o 
  -6  27   5      660.99      718.03     39.15 o 
  -5  27   5     1881.90     1581.32     48.42 o 
  -4  27   5     4358.13     3748.81     75.20 o 
  -3  27   5      218.04      346.14     25.75 o 
  -2  27   5      618.60      843.71     39.15 o 
  -1  27   5      235.43      250.33     23.69 o 
   0  27   5      959.74     1035.33     43.27 o 
   1  27   5      231.77      275.06     25.75 o 
   4  27   5     4407.09     3662.28     77.26 o 
   5  27   5     1879.00     1503.03     48.42 o 
   6  27   5      668.76      757.18     44.30 o 
  10  27   5      281.97      279.18     81.38 o 
  -8  28   5      358.07      354.38     41.21 o 
  -7  28   5      285.29      223.55     34.00 o 
  -5  28   5      683.41      801.48     42.24 o 
  -4  28   5     1272.00     1692.58     54.60 o 
  -3  28   5     1110.52     1063.14     34.00 o 
  -2  28   5     6166.74     6032.72    108.17 o 
  -1  28   5     2206.50     1853.29     54.60 o 
   0  28   5      886.80      906.56     32.97 o 
   1  28   5     2197.14     1842.99     51.51 o 
   2  28   5     6157.61     5886.43    121.56 o 
   3  28   5     1115.25     1021.94     38.12 o 
   5  28   5      692.54      836.50     43.27 o 
   7  28   5      287.27      302.87     43.27 o 
   8  28   5      356.45      475.94     38.12 o 
  -9  29   5      680.67      742.76     52.54 o 
  -7  29   5       41.73       72.11     32.97 o 
  -6  29   5      436.34      365.71     35.03 o 
  -4  29   5     1253.82     1391.77     44.30 o 
  -2  29   5     3161.37     3398.55     70.05 o 
   0  29   5      710.83      924.07     34.00 o 
   1  29   5      351.00      436.79     29.88 o 
   2  29   5     3163.66     3551.02     98.90 o 
   4  29   5     1253.60     1464.91     46.36 o 
   6  29   5      439.16      313.17     41.21 o 
   8  29   5      307.45      435.76     38.12 o 
   9  29   5      687.14      704.64     45.33 o 
  -9  30   5      690.21      771.60     51.51 o 
  -7  30   5      595.75      552.17     43.27 o 
  -6  30   5      156.77      154.53     34.00 o 
  -5  30   5     1653.24     1572.05     53.57 o 
  -4  30   5     2787.85     2645.49     61.81 o 
  -3  30   5     1735.95     1469.03     44.30 o 
  -1  30   5      634.28      703.61     32.97 o 
   0  30   5     2748.67     2801.05     62.84 o 
   1  30   5      642.55      718.03     36.06 o 
   3  30   5     1722.80     1533.93     77.26 o 
   4  30   5     2764.98     2529.08     69.02 o 
   5  30   5     1687.83     1579.26     61.81 o 
   6  30   5      157.85      141.13     30.91 o 
   7  30   5      593.32      478.00     37.09 o 
   9  30   5      692.05      660.34     44.30 o 
  -8  31   5      646.30      547.02     43.27 o 
  -7  31   5      461.86      500.67     38.12 o 
  -6  31   5       10.79       17.51     39.15 o 
  -5  31   5     1394.82     1367.04     49.45 o 
  -3  31   5     3153.97     2740.27     60.78 o 
  -2  31   5      338.75      406.92     25.75 o 
  -1  31   5      669.89      753.06     28.84 o 
   1  31   5      670.97      786.02     52.54 o 
   2  31   5      355.15      412.07     34.00 o 
   3  31   5     3082.57     2822.68     70.05 o 
   5  31   5     1390.38     1414.43     55.63 o 
   6  31   5       11.75       74.17     31.94 o 
   7  31   5      469.62      455.34     37.09 o 
   8  31   5      660.26      567.63     39.15 o 
  -9  32   5      180.97       76.23     45.33 o 
  -8  32   5      371.25      486.24     42.24 o 
  -6  32   5      254.51      151.44     32.97 o 
  -5  32   5      231.71      331.72     41.21 o 
  -4  32   5     2257.13     1869.77     51.51 o 
  -2  32   5     1295.00     1210.46     44.30 o 
  -1  32   5      452.11      538.78     28.84 o 
   0  32   5     6125.52     5459.94    100.96 o 
   1  32   5      449.50      528.48     28.84 o 
   2  32   5     1299.95     1279.48     45.33 o 
   4  32   5     2261.67     1848.14     67.99 o 
   6  32   5      252.44      193.67     31.94 o 
   8  32   5      371.07      457.40     41.21 o 
   9  32   5      181.85      145.25     38.12 o 
  -9  33   5        4.47       63.87     40.18 o 
  -8  33   5       14.27       87.57     43.27 o 
  -7  33   5      425.39      381.17     40.18 o 
  -6  33   5       43.83       50.48     31.94 o 
  -5  33   5      696.17      690.22     39.15 o 
  -4  33   5     1454.39     1696.70     53.57 o 
  -3  33   5      754.94      759.24     35.03 o 
  -2  33   5      294.08      291.54     32.97 o 
  -1  33   5     1352.89     1144.53     36.06 o 
   0  33   5     3484.17     4008.42     79.32 o 
   1  33   5     1383.80     1154.83     38.12 o 
   2  33   5      296.29      393.53     32.97 o 
   3  33   5      752.55      767.48     42.24 o 
   4  33   5     1454.33     1847.11     62.84 o 
   5  33   5      677.06      664.46     42.24 o 
   6  33   5       45.17      123.62     35.03 o 
   7  33   5      422.80      337.90     40.18 o 
   9  33   5        4.47       35.03     35.03 o 
  -9  34   5       78.50       77.26     42.24 o 
  -8  34   5       61.87       69.02     38.12 o 
  -5  34   5      599.89      771.60     41.21 o 
  -4  34   5     2757.63     2558.96     63.87 o 
  -3  34   5     1697.19     1721.43     48.42 o 
  -2  34   5      879.52      764.39     39.15 o 
  -1  34   5      138.04      182.34     24.72 o 
   0  34   5     3234.41     3263.60     67.99 o 
   1  34   5      150.97      193.67     27.81 o 
   2  34   5      879.24      821.05     44.30 o 
   3  34   5     1718.16     1594.71     56.66 o 
   4  34   5     2733.12     2392.07     80.35 o 
   5  34   5      606.62      795.30     40.18 o 
   9  34   5       80.25       31.94     36.06 o 
  -9  35   5      105.76       34.00    302.87 o 
  -8  35   5      115.24      171.01     38.12 o 
  -7  35   5      292.82      301.84     40.18 o 
  -6  35   5     1446.13     1301.11     54.60 o 
  -5  35   5     1402.31     1279.48     49.45 o 
  -3  35   5      614.59      624.29     37.09 o 
  -1  35   5      705.82      728.34     38.12 o 
   1  35   5      712.26      729.37     34.00 o 
   3  35   5      602.00      721.12     41.21 o 
   5  35   5     1391.81     1209.43     46.36 o 
   6  35   5     1452.22     1299.05     52.54 o 
   7  35   5      299.48      340.99     36.06 o 
   8  35   5      116.33      182.34     52.54 o 
   9  35   5      108.22       -2.06     70.05 o 
  -8  36   5      775.14      755.12     65.93 o 
  -7  36   5      107.72      128.77     37.09 o 
  -6  36   5     1109.47     1154.83     56.66 o 
  -5  36   5      959.28     1048.72     54.60 o 
  -4  36   5      666.36      611.93     36.06 o 
  -3  36   5      579.09      597.50     36.06 o 
  -2  36   5      828.47      869.47     45.33 o 
  -1  36   5      372.44      368.80     34.00 o 
   0  36   5     1343.39     1212.52     52.54 o 
   1  36   5      376.12      386.32     40.18 o 
   2  36   5      819.11      895.22     49.45 o 
   3  36   5      592.28      586.17     47.39 o 
   4  36   5      660.00      661.37     51.51 o 
   5  36   5      974.64     1012.66     53.57 o 
   6  36   5     1089.39     1203.25     50.48 o 
   7  36   5      103.61      112.29     32.97 o 
   8  36   5      777.82      573.81     90.66 o 
  -7  37   5       40.58       27.81     36.06 o 
  -6  37   5      540.83      654.16     44.30 o 
  -5  37   5     1891.40     1693.61     61.81 o 
  -3  37   5      248.84      250.33     35.03 o 
  -2  37   5      951.31      864.32     50.48 o 
  -1  37   5        4.61       37.09     39.15 o 
   2  37   5      941.87      937.46     52.54 o 
   3  37   5      253.08      258.57     42.24 o 
   5  37   5     1925.44     1578.23     69.02 o 
   6  37   5      540.43      643.86     47.39 o 
   7  37   5       40.19      -12.36     47.39 o 
  -7  38   5      127.35       98.90     38.12 o 
  -6  38   5      394.69      466.67     42.24 o 
  -4  38   5       42.07       86.53     45.33 o 
  -3  38   5      244.24      194.70     34.00 o 
  -2  38   5      802.50      729.37     48.42 o 
  -1  38   5     1507.70     1246.51     57.69 o 
   0  38   5      824.74      723.18     49.45 o 
   1  38   5     1458.09     1243.42     58.72 o 
   2  38   5      807.98      805.60     73.14 o 
   3  38   5      252.03      230.76     47.39 o 
   4  38   5       39.13       31.94     49.45 o 
   6  38   5      387.45      452.25     56.66 o 
   7  38   5      129.68       20.60     48.42 o 
   8  38   5        1.64       95.81     49.45 o 
  -7  39   5       75.72      105.08     38.12 o 
  -6  39   5      274.43      389.41     41.21 o 
  -5  39   5      861.79      787.06     46.36 o 
  -4  39   5      117.35       35.03     34.00 o 
  -3  39   5      171.28      211.19     34.00 o 
  -2  39   5      721.49      763.36     49.45 o 
  -1  39   5     2272.76     2122.16     74.17 o 
   0  39   5       69.25       66.96     39.15 o 
   1  39   5     2233.42     2010.91     74.17 o 
   2  39   5      736.86      771.60     50.48 o 
   3  39   5      171.29       86.53     45.33 o 
   4  39   5      118.44      146.29     90.66 o 
   5  39   5      852.37      772.63     60.78 o 
   6  39   5      273.14      336.87     52.54 o 
   7  39   5       75.56       61.81     49.45 o 
   8  39   5      241.56      231.79     62.84 o 
  -8  40   5      709.61      630.47     47.39 o 
  -7  40   5      257.48      340.99     49.45 o 
  -6  40   5      697.24      705.67     49.45 o 
  -5  40   5      814.42      948.79     49.45 o 
  -4  40   5      103.23      111.26     36.06 o 
  -3  40   5      161.95      104.05     34.00 o 
  -2  40   5     2051.43     1839.90     70.05 o 
  -1  40   5      477.73      645.92     57.69 o 
   0  40   5      716.85      759.24     49.45 o 
   1  40   5      484.32      567.63     46.36 o 
   2  40   5     2067.90     1904.80     72.11 o 
   3  40   5      157.88       84.47     46.36 o 
   4  40   5      107.65       73.14     52.54 o 
   5  40   5      813.56      939.52     85.50 o 
   6  40   5      698.02      697.43     83.44 o 
   7  40   5      260.49      215.31     53.57 o 
   8  40   5      711.64      524.36     58.72 o 
  -8  41   5      178.45      299.78    195.73 o 
  -7  41   5      255.28      349.23     42.24 o 
  -4  41   5       46.28       55.63     38.12 o 
  -3  41   5      353.38      317.29     36.06 o 
  -2  41   5      796.27      864.32     50.48 o 
  -1  41   5      315.76      410.01     44.30 o 
   0  41   5     1198.69     1192.94     57.69 o 
   1  41   5      323.47      351.29     43.27 o 
   2  41   5      788.23      918.92     53.57 o 
   3  41   5      371.45      316.26     49.45 o 
   4  41   5       45.52       80.35     55.63 o 
   5  41   5      204.70      512.00    211.19 o 
   7  41   5      254.20      271.97     53.57 o 
   8  41   5      180.04      134.95    120.53 o 
  -7  42   5      153.80      165.86     40.18 o 
  -6  42   5       52.31       99.93     38.12 o 
  -5  42   5      107.84       93.75     37.09 o 
  -4  42   5      892.79      749.97     46.36 o 
  -3  42   5      175.49      246.21     39.15 o 
  -2  42   5      465.80      527.45     47.39 o 
  -1  42   5     1220.78     1215.61     57.69 o 
   0  42   5      968.17      998.24     53.57 o 
   1  42   5     1209.46     1109.50     56.66 o 
   2  42   5      468.04      448.13     46.36 o 
   3  42   5      180.11      229.73     49.45 o 
   4  42   5      914.26      776.75     62.84 o 
   5  42   5      106.93      108.17     50.48 o 
   6  42   5       53.18       75.20     49.45 o 
   7  42   5      153.80      100.96     50.48 o 
  -7  43   5       41.42       86.53     38.12 o 
  -6  43   5       30.88        1.03     37.09 o 
  -5  43   5       38.64       91.69     37.09 o 
  -4  43   5      113.13      206.04     38.12 o 
  -3  43   5      833.66      835.47     48.42 o 
  -2  43   5      177.68      227.67     46.36 o 
  -1  43   5      502.19      573.81     48.42 o 
   0  43   5     1411.07     1315.54     60.78 o 
   1  43   5      509.38      538.78     47.39 o 
   2  43   5      179.14      273.00     44.30 o 
   3  43   5      829.80      806.63     63.87 o 
   4  43   5      115.66      214.28     53.57 o 
   5  43   5       37.70       78.29     51.51 o 
   6  43   5       32.18      -23.69     49.45 o 
   7  43   5       39.71       66.96     50.48 o 
  -7  44   5       44.11       64.90     39.15 o 
  -6  44   5       42.13       21.63     37.09 o 
  -5  44   5      638.88      681.98     46.36 o 
  -4  44   5       68.43       97.87     37.09 o 
  -3  44   5       75.09      157.62     41.21 o 
  -2  44   5     1725.45     1580.29     79.32 o 
  -1  44   5      338.90      403.83     51.51 o 
   0  44   5     1758.74     1773.96     71.08 o 
   1  44   5      329.58      391.47     46.36 o 
   2  44   5     1763.86     1473.15     65.93 o 
   3  44   5       80.82      151.44     55.63 o 
   4  44   5       65.86       53.57     47.39 o 
   5  44   5      636.89      540.84     60.78 o 
   6  44   5       43.39      -14.42     51.51 o 
   7  44   5       45.53       39.15     51.51 o 
  -7  45   5       26.61      118.47     61.81 o 
  -6  45   5      369.91      325.54     42.24 o 
  -4  45   5      969.51      795.30     47.39 o 
  -3  45   5      124.41       37.09     41.21 o 
  -2  45   5      845.47      899.34     60.78 o 
  -1  45   5      330.13      324.51     45.33 o 
   1  45   5      328.55      276.09     45.33 o 
   2  45   5      857.41      954.97     56.66 o 
   3  45   5      130.83       82.41     51.51 o 
   4  45   5      972.03      746.88     60.78 o 
   6  45   5      373.78      345.11     56.66 o 
   7  45   5       28.08       35.03     52.54 o 
  -5  46   5      786.61      834.44     50.48 o 
  -4  46   5      679.34      707.73     47.39 o 
  -3  46   5      513.00      489.33     54.60 o 
  -1  46   5       99.68       85.50     42.24 o 
   0  46   5      367.44      344.08     45.33 o 
   1  46   5       95.74      125.68     43.27 o 
   2  46   5       13.64       81.38     43.27 o 
   3  46   5      516.00      432.67     58.72 o 
   4  46   5      669.52      708.76     59.75 o 
   5  46   5      800.20      776.75     74.17 o 
   6  46   5       56.04       79.32     52.54 o 
  -4  47   5      270.80      290.51     41.21 o 
  -3  47   5      329.29      376.01     50.48 o 
  -2  47   5      309.92      332.75     51.51 o 
  -1  47   5      113.81      149.38     46.36 o 
   1  47   5      111.62       64.90     42.24 o 
   3  47   5      316.69      289.48     56.66 o 
   4  47   5      280.24      301.84     59.75 o 
   5  47   5      189.96      297.72     56.66 o 
   6  47   5      112.88       88.60     53.57 o 
  -6  48   5        6.80       85.50     41.21 o 
  -4  48   5      383.15      466.67     43.27 o 
  -3  48   5      347.58      356.44     50.48 o 
  -2  48   5      180.90      207.07     48.42 o 
  -1  48   5      133.06      100.96     47.39 o 
   0  48   5     1069.56     1074.47     59.75 o 
   1  48   5      131.02      122.59     45.33 o 
   2  48   5      184.33      249.30     46.36 o 
   3  48   5      345.14      331.72     53.57 o 
   4  48   5      386.04      440.92     56.66 o 
   5  48   5       89.05       65.93     53.57 o 
   6  48   5        6.08       36.06     73.14 o 
  -6  49   5      205.09      205.01    188.52 o 
  -4  49   5      178.11      212.22     44.30 o 
  -3  49   5       47.88      120.53     46.36 o 
  -2  49   5     1172.91     1114.65     66.96 o 
  -1  49   5      659.77      627.38     56.66 o 
   0  49   5      603.42      658.28     52.54 o 
   1  49   5      655.49      665.49     53.57 o 
   2  49   5     1176.59     1086.84     61.81 o 
   3  49   5       48.35       67.99     48.42 o 
   4  49   5      182.98      234.88     52.54 o 
   5  49   5        2.69       38.12     53.57 o 
   6  49   5      204.17      -66.96    292.57 o 
  -5  50   5       94.40      144.22     39.15 o 
  -3  50   5      161.39      215.31     48.42 o 
   0  50   5      214.66      196.76     45.33 o 
   2  50   5      213.68      282.27     57.69 o 
   3  50   5      159.68      118.47     51.51 o 
   4  50   5      224.38      218.40     53.57 o 
   5  50   5       96.89       98.90     63.87 o 
  -5  51   5      350.72      339.96     42.24 o 
  -4  51   5      425.31      471.82     55.63 o 
  -3  51   5      184.73      197.79     48.42 o 
  -2  51   5       44.19       85.50     55.63 o 
  -1  51   5      776.42      838.56     60.78 o 
   0  51   5        0.16       -4.12     43.27 o 
   1  51   5      785.30      741.73     56.66 o 
   2  51   5       48.17       82.41     48.42 o 
   3  51   5      185.69      153.50     52.54 o 
   4  51   5      430.54      493.45     58.72 o 
   5  51   5      352.81      359.53     60.78 o 
  -5  52   5       88.92      105.08    182.34 o 
  -4  52   5        2.01       14.42     41.21 o 
  -3  52   5      247.81      308.02     50.48 o 
  -2  52   5       20.13       54.60     51.51 o 
  -1  52   5       14.47       75.20     47.39 o 
   0  52   5      399.87      431.64     51.51 o 
   1  52   5       13.48       70.05     45.33 o 
   2  52   5       20.33        4.12     47.39 o 
   3  52   5      248.50      320.39     55.63 o 
   4  52   5        2.78       43.27     51.51 o 
   5  52   5       86.64        9.27    254.45 o 
  -4  53   5      161.23      196.76     49.45 o 
  -3  53   5      235.90      296.69     50.48 o 
  -2  53   5      434.63      405.89     59.75 o 
  -1  53   5       38.88       71.08     47.39 o 
   0  53   5       79.77      152.47     47.39 o 
   1  53   5       39.40       58.72     46.36 o 
   2  53   5      430.03      349.23     67.99 o 
   3  53   5      236.41      195.73     53.57 o 
   4  53   5      160.27      144.22     54.60 o 
  -4  54   5       27.33       45.33    167.92 o 
  -3  54   5      185.58      223.55     48.42 o 
  -2  54   5      665.45      615.02     63.87 o 
  -1  54   5      890.04      909.65     69.02 o 
   0  54   5        9.77       57.69     46.36 o 
   1  54   5      890.58      856.08     62.84 o 
   2  54   5      662.18      634.59    129.80 o 
   3  54   5      181.57      254.45     54.60 o 
   4  54   5       26.07       40.18     97.87 o 
  -3  55   5      333.83      420.31     66.96 o 
  -2  55   5       36.83       74.17     48.42 o 
   0  55   5        2.57        1.03     52.54 o 
   1  55   5       15.41      106.11     49.45 o 
   3  55   5      339.16      377.04     60.78 o 
  -2  56   5      244.91      250.33     52.54 o 
  -1  56   5      209.92      189.55     52.54 o 
   0  56   5       40.34       64.90     47.39 o 
   1  56   5      208.15      199.85     58.72 o 
   2  56   5      242.74      369.83     61.81 o 
  -1  57   5       37.29       79.32     51.51 o 
   0  57   5       63.25      128.77     53.57 o 
   0   0   6     1685.37     1693.61     94.78 o 
   1   0   6     2126.76     2548.66     51.51 o 
   2   0   6     1318.30     1134.22     37.09 o 
   3   0   6     2575.43     2067.56     52.54 o 
   5   0   6      789.79      798.39     28.84 o 
   6   0   6     1482.25     1277.42     38.12 o 
   7   0   6     2807.94     2320.99     67.99 o 
  10   0   6      203.22      155.56     37.09 o 
 -10   1   6       33.41       76.23     36.06 o 
  -8   1   6      704.67      748.94     40.18 o 
  -7   1   6      861.17     1175.43     38.12 o 
  -6   1   6      638.85      761.30     29.88 o 
  -4   1   6      556.26      623.26     29.88 o 
  -1   1   6      438.39      680.95     31.94 o 
   0   1   6     4581.64     4234.03     80.35 o 
   4   1   6      572.95      560.42     31.94 o 
   6   1   6      635.65      739.67     32.97 o 
   7   1   6      863.62     1280.51     51.51 o 
   8   1   6      710.02      767.48     37.09 o 
  10   1   6       34.35       94.78     36.06 o 
 -10   2   6      222.42      119.50     36.06 o 
  -9   2   6     1282.61     1089.93     50.48 o 
  -7   2   6      657.86     1069.32     41.21 o 
  -6   2   6     1012.95      845.78     30.91 o 
  -5   2   6     3921.10     3171.91     71.08 o 
  -4   2   6      379.16      429.58     25.75 o 
  -3   2   6      350.86      428.55     22.66 o 
  -2   2   6     1511.52     1470.06     40.18 o 
  -1   2   6     1386.43     1959.40     85.50 o 
   0   2   6     1949.25     2115.98     89.63 o 
   2   2   6     1517.41     1551.45     39.15 o 
   3   2   6      345.16      321.42     26.78 o 
   4   2   6      359.31      449.16     30.91 o 
   5   2   6     3879.12     3055.50     64.90 o 
   6   2   6     1005.39      806.63     30.91 o 
   7   2   6      655.72     1067.26     42.24 o 
   9   2   6     1283.26     1081.69     50.48 o 
  10   2   6      218.02      103.02     36.06 o 
 -10   3   6       66.01       75.20     36.06 o 
  -8   3   6     1179.87     1005.45     46.36 o 
  -7   3   6     2225.29     1894.50     49.45 o 
  -6   3   6      416.24      613.99     29.88 o 
  -4   3   6     1617.69     1280.51     38.12 o 
  -3   3   6      491.39      692.28     25.75 o 
  -2   3   6     1856.43     2019.15     44.30 o 
  -1   3   6     6298.58     5775.17     99.93 o 
   1   3   6     6347.75     5719.54    101.99 o 
   2   3   6     1895.35     2095.38     51.51 o 
   3   3   6      478.64      654.16     25.75 o 
   4   3   6     1592.27     1235.18     36.06 o 
   6   3   6      428.32      615.02     30.91 o 
   7   3   6     2203.03     1852.26     49.45 o 
   8   3   6     1173.55      913.77     41.21 o 
  10   3   6       67.71       29.88     35.03 o 
  -9   4   6      292.14      276.09     43.27 o 
  -7   4   6     1065.81     1641.07     55.63 o 
  -6   4   6      941.88      902.43     38.12 o 
  -5   4   6     3837.13     3145.13     75.20 o 
  -3   4   6     1891.71     1613.26     40.18 o 
  -2   4   6     2372.93     2466.24     50.48 o 
  -1   4   6     3652.26     3771.48     75.20 o 
   0   4   6     7283.14     6760.02    118.47 o 
   1   4   6     3606.77     3744.69     71.08 o 
   2   4   6     2406.45     2616.65     58.72 o 
   3   4   6     1874.64     1562.78     40.18 o 
   5   4   6     3821.11     3218.27     70.05 o 
   6   4   6      931.86      904.50     32.97 o 
   7   4   6     1055.41     1591.62     46.36 o 
   9   4   6      290.84      310.08     36.06 o 
 -10   5   6      326.70      406.92     45.33 o 
  -9   5   6      403.38      379.11     39.15 o 
  -8   5   6      730.82      649.01     41.21 o 
  -7   5   6     2749.45     2450.79     63.87 o 
  -6   5   6      295.52      434.73     38.12 o 
  -5   5   6     1995.61     2368.38     60.78 o 
  -4   5   6      754.33      813.84     31.94 o 
  -3   5   6      958.95     1167.19     32.97 o 
  -1   5   6     1473.26     1559.69     61.81 o 
   0   5   6     3998.09     4633.74     89.63 o 
   1   5   6     1454.19     1451.52     49.45 o 
   3   5   6      977.55     1155.86     34.00 o 
   4   5   6      774.82      844.74     30.91 o 
   5   5   6     1998.94     2311.72     78.29 o 
   6   5   6      295.16      472.85     32.97 o 
   7   5   6     2746.80     2484.79     58.72 o 
   8   5   6      728.61      607.80     36.06 o 
   9   5   6      400.10      428.55     35.03 o 
  10   5   6      332.44      361.59     40.18 o 
  -7   6   6     1552.66     1942.91     54.60 o 
  -6   6   6      629.29      963.22     54.60 o 
  -5   6   6     1486.44     1785.30     51.51 o 
  -4   6   6     1083.10     1306.26     38.12 o 
  -3   6   6     1115.65     1284.63     38.12 o 
  -2   6   6     1146.74     1293.90     35.03 o 
  -1   6   6      675.61      769.54     32.97 o 
   0   6   6     2740.17     2652.71     54.60 o 
   1   6   6      649.03      745.85     29.88 o 
   2   6   6     1124.43     1257.85     36.06 o 
   3   6   6     1115.77     1342.32     37.09 o 
   4   6   6     1078.99     1287.72     38.12 o 
   5   6   6     1490.29     1825.47     53.57 o 
   6   6   6      640.76      970.43     44.30 o 
   7   6   6     1567.44     1873.89     50.48 o 
  -9   7   6      621.60      689.19     48.42 o 
  -8   7   6      479.76      494.48     42.24 o 
  -7   7   6     2226.15     2241.66     60.78 o 
  -6   7   6     2981.30     3061.69     80.35 o 
  -5   7   6     2711.21     2844.32    101.99 o 
  -4   7   6      940.49     1142.47     36.06 o 
  -3   7   6     3120.54     2971.03     57.69 o 
  -2   7   6     2086.19     2214.88     48.42 o 
   2   7   6     2096.94     2147.92     52.54 o 
   3   7   6     3112.96     2949.40     59.75 o 
   4   7   6      947.33     1177.49     36.06 o 
   5   7   6     2673.34     2853.59    100.96 o 
   6   7   6     2974.00     3032.84     64.90 o 
   7   7   6     2200.32     2219.00     55.63 o 
   8   7   6      471.90      451.22     34.00 o 
   9   7   6      619.09      699.49     44.30 o 
 -10   8   6      517.54      395.59     45.33 o 
  -9   8   6     1239.01      960.12     48.42 o 
  -7   8   6     1534.09     1712.15     53.57 o 
  -6   8   6     3061.42     3067.87     85.50 o 
  -5   8   6     6113.14     5095.25    115.38 o 
  -4   8   6     1403.60     1375.29     40.18 o 
  -2   8   6     1487.87     1495.82     39.15 o 
  -1   8   6     3220.99     2973.09     76.23 o 
   1   8   6     3216.87     3042.11     69.02 o 
   2   8   6     1482.71     1534.96     42.24 o 
   4   8   6     1397.12     1326.87     39.15 o 
   5   8   6     6114.04     5051.99    108.17 o 
   6   8   6     3022.81     3135.86     85.50 o 
   7   8   6     1529.84     1778.09     48.42 o 
   9   8   6     1237.40      935.40     43.27 o 
  10   8   6      513.20      404.86     48.42 o 
  -8   9   6      668.35      814.87     47.39 o 
  -7   9   6     1856.73     1667.86     52.54 o 
  -6   9   6      675.21     1069.32     58.72 o 
  -5   9   6     1511.75     2038.72     81.38 o 
  -3   9   6      770.63      685.07     27.81 o 
  -2   9   6     2237.12     2370.44     50.48 o 
  -1   9   6     2043.52     2264.33     61.81 o 
   0   9   6     1797.60     1665.80     39.15 o 
   1   9   6     2059.75     2201.49     56.66 o 
   2   9   6     2228.71     2288.02     54.60 o 
   3   9   6      770.75      668.58     27.81 o 
   5   9   6     1509.81     2137.62    152.47 o 
   7   9   6     1869.03     1717.30     53.57 o 
   8   9   6      650.56      812.81     39.15 o 
  -9  10   6       60.12       91.69     35.03 o 
  -8  10   6     1194.79     1164.10     50.48 o 
  -7  10   6      519.67      753.06     37.09 o 
  -5  10   6      522.69      563.51     34.00 o 
  -4  10   6     1712.03     1510.24     42.24 o 
  -3  10   6      246.93      280.21     24.72 o 
  -2  10   6     2628.53     2565.14     55.63 o 
  -1  10   6     1535.17     1676.10     46.36 o 
   0  10   6      928.69      941.58     36.06 o 
   1  10   6     1597.34     1709.06     47.39 o 
   2  10   6     2606.41     2647.55     63.87 o 
   3  10   6      264.82      308.02     23.69 o 
   4  10   6     1688.34     1412.37     41.21 o 
   5  10   6      512.17      633.56     37.09 o 
   7  10   6      506.66      864.32     43.27 o 
   8  10   6     1200.59     1197.07     45.33 o 
   9  10   6       59.47       98.90     31.94 o 
 -10  11   6     1063.96      909.65     72.11 o 
  -9  11   6      177.28      174.10     37.09 o 
  -8  11   6      661.92      797.36     44.30 o 
  -6  11   6     1089.70      930.25     40.18 o 
  -5  11   6      552.86      563.51     35.03 o 
  -3  11   6      182.71      259.60     24.72 o 
  -2  11   6     1398.65     1681.25     44.30 o 
  -1  11   6     1146.65     1187.79     39.15 o 
   1  11   6     1128.81     1134.22     40.18 o 
   2  11   6     1408.20     1667.86     46.36 o 
   3  11   6      187.71      266.82     22.66 o 
   5  11   6      574.54      654.16     31.94 o 
   6  11   6     1083.88      980.73     38.12 o 
   8  11   6      654.29      784.99     46.36 o 
   9  11   6      173.78      151.44     32.97 o 
  10  11   6     1046.78      972.49     48.42 o 
 -10  12   6      297.17      414.13     42.24 o 
  -9  12   6      131.13       97.87     35.03 o 
  -7  12   6      971.98     1156.89     43.27 o 
  -6  12   6      221.00      433.70     32.97 o 
  -5  12   6      694.30      696.40     37.09 o 
  -4  12   6     6867.36     5675.24    132.89 o 
  -3  12   6      770.60      909.65     35.03 o 
  -2  12   6      761.96     1028.12     31.94 o 
  -1  12   6     1782.55     1709.06     47.39 o 
   0  12   6     2490.48     1915.10     45.33 o 
   1  12   6     1791.74     1737.91     41.21 o 
   2  12   6      753.06     1048.72     38.12 o 
   3  12   6      758.08      990.00     47.39 o 
   4  12   6     6815.91     5701.00    113.32 o 
   5  12   6      692.34      725.24     35.03 o 
   7  12   6      963.62     1185.73     42.24 o 
   9  12   6      129.19      126.71     34.00 o 
 -10  13   6       64.91      158.65     59.75 o 
  -9  13   6      203.22      232.82     46.36 o 
  -8  13   6      418.04      495.52     39.15 o 
  -7  13   6     1750.65     1482.42     54.60 o 
  -6  13   6      810.23      622.23     44.30 o 
  -5  13   6     1393.32     1340.26     47.39 o 
  -4  13   6      791.09     1118.77    143.19 o 
  -3  13   6     2445.66     2015.03     48.42 o 
  -2  13   6     1850.47     1634.89     40.18 o 
  -1  13   6      450.56      523.33     30.91 o 
   0  13   6     3330.06     3081.26     63.87 o 
   1  13   6      463.30      586.17     32.97 o 
   2  13   6     1886.01     1603.99     45.33 o 
   3  13   6     2399.76     1882.13     47.39 o 
   5  13   6     1387.84     1379.41     46.36 o 
   6  13   6      796.42      662.40     34.00 o 
   7  13   6     1764.88     1514.36     46.36 o 
   8  13   6      421.44      561.45     36.06 o 
 -10  14   6      152.35      237.97     44.30 o 
  -9  14   6      360.29      313.17     39.15 o 
  -8  14   6      999.17      818.99     45.33 o 
  -7  14   6      631.14      692.28     36.06 o 
  -6  14   6      245.45      182.34     34.00 o 
  -5  14   6     1286.61     1914.07     64.90 o 
  -1  14   6     1863.75     1791.48     46.36 o 
   1  14   6     1882.15     1780.15     43.27 o 
   6  14   6      238.42      304.93     37.09 o 
   7  14   6      622.34      823.11     37.09 o 
   8  14   6     1007.60      840.62     40.18 o 
   9  14   6      369.26      348.20     37.09 o 
  10  14   6      149.01      219.43     37.09 o 
 -10  15   6      390.62      394.56     44.30 o 
  -9  15   6      600.63      433.70     41.21 o 
  -8  15   6      558.60      681.98     42.24 o 
  -7  15   6       55.19      124.65     37.09 o 
  -6  15   6      368.11      322.45     36.06 o 
  -5  15   6     4452.83     3611.80     88.60 o 
  -4  15   6      688.87      981.76     36.06 o 
  -3  15   6     1437.67     1518.48     42.24 o 
  -2  15   6     4206.24     3791.05     72.11 o 
  -1  15   6     1519.09     1586.47     50.48 o 
   1  15   6     1521.68     1650.34     47.39 o 
   2  15   6     4263.02     3827.11    104.05 o 
   3  15   6     1403.70     1488.61     45.33 o 
   5  15   6     4419.11     3597.38     96.84 o 
   6  15   6      362.08      368.80     31.94 o 
   8  15   6      558.90      691.25     40.18 o 
   9  15   6      584.81      453.28     39.15 o 
  10  15   6      383.16      361.59     41.21 o 
  -8  16   6      475.57      602.65     42.24 o 
  -6  16   6      562.71      647.98     43.27 o 
  -5  16   6     2801.42     3045.20     78.29 o 
  -4  16   6     2922.00     2598.11     59.75 o 
  -3  16   6     3062.36     2559.99     57.69 o 
  -2  16   6     2685.99     2663.01     56.66 o 
  -1  16   6     1199.09     1292.87     38.12 o 
   1  16   6     1189.33     1281.54     39.15 o 
   2  16   6     2726.25     2776.33     71.08 o 
   3  16   6     3078.98     2596.05     61.81 o 
   4  16   6     2900.46     2579.56     56.66 o 
   5  16   6     2812.02     3187.37     79.32 o 
   6  16   6      558.51      691.25     38.12 o 
   8  16   6      458.27      687.13     41.21 o 
 -10  17   6      184.29      166.89     42.24 o 
  -9  17   6       16.51       54.60     35.03 o 
  -8  17   6      435.76      428.55     39.15 o 
  -7  17   6     1236.11     1295.96     70.05 o 
  -6  17   6     1337.68     1452.55     55.63 o 
  -4  17   6      898.97     1179.55     42.24 o 
  -3  17   6     1117.10     1369.11     41.21 o 
  -2  17   6     1130.45     1301.11     40.18 o 
  -1  17   6      606.22      718.03     30.91 o 
   0  17   6     2569.51     2385.89     66.96 o 
   1  17   6      595.88      743.79     28.84 o 
   2  17   6     1126.43     1482.42     44.30 o 
   3  17   6     1126.40     1394.86     42.24 o 
   4  17   6      893.32     1358.80     56.66 o 
   6  17   6     1313.90     1484.48     53.57 o 
   7  17   6     1248.51     1260.94     46.36 o 
   8  17   6      441.50      465.64     37.09 o 
   9  17   6       18.18       59.75     39.15 o 
  10  17   6      184.49      167.92     39.15 o 
  -8  18   6      125.53      161.74     35.03 o 
  -7  18   6     1623.16     1581.32     56.66 o 
  -6  18   6     3555.26     3128.65     98.90 o 
  -5  18   6     2255.31     1826.50     57.69 o 
  -4  18   6      177.44      198.82     27.81 o 
  -3  18   6     1545.36     1562.78     46.36 o 
  -2  18   6     3969.46     3306.87     70.05 o 
  -1  18   6     1446.70     1425.76     37.09 o 
   1  18   6     1434.92     1521.57     42.24 o 
   2  18   6     3931.94     3119.38     73.14 o 
   3  18   6     1561.28     1640.04     45.33 o 
   5  18   6     2206.16     1899.65     55.63 o 
   6  18   6     3570.20     3162.64     79.32 o 
   7  18   6     1618.39     1649.31     67.99 o 
   8  18   6      129.84      209.13     34.00 o 
 -10  19   6      352.92      267.85     53.57 o 
  -9  19   6      680.37      507.88     45.33 o 
  -8  19   6       40.49       23.69     32.97 o 
  -4  19   6      258.83      407.95     30.91 o 
  -2  19   6      389.21      487.27     40.18 o 
  -1  19   6      595.99      815.90     29.88 o 
   0  19   6      411.77      558.36     28.84 o 
   1  19   6      588.80      781.90     29.88 o 
   2  19   6      385.37      504.79     37.09 o 
   8  19   6       40.86       57.69     30.91 o 
   9  19   6      666.68      588.23     43.27 o 
  10  19   6      349.34      345.11     61.81 o 
 -10  20   6       47.54      106.11     44.30 o 
  -8  20   6       76.01       26.78     37.09 o 
  -7  20   6       69.50       99.93     30.91 o 
  -6  20   6      984.15     1231.06     51.51 o 
  -5  20   6     2208.65     1689.49     59.75 o 
  -4  20   6      705.93      780.87     36.06 o 
  -3  20   6     1501.69     1725.55     48.42 o 
  -2  20   6      354.96      532.60     30.91 o 
  -1  20   6      582.28      711.85     26.78 o 
   0  20   6     1905.33     2049.02     97.87 o 
   1  20   6      571.93      737.61     34.00 o 
   2  20   6      364.16      524.36     30.91 o 
   3  20   6     1513.42     1720.40     49.45 o 
   4  20   6      689.50      847.84     41.21 o 
   5  20   6     2222.25     1765.72     56.66 o 
   6  20   6      981.97     1333.05     43.27 o 
   8  20   6       74.82       76.23     31.94 o 
  10  20   6       46.48      101.99     41.21 o 
  -9  21   6      108.21      199.85     41.21 o 
  -8  21   6      186.98      199.85     37.09 o 
  -7  21   6      332.62      406.92     35.03 o 
  -6  21   6     1966.49     1641.07     59.75 o 
  -4  21   6     1988.98     1635.92     49.45 o 
  -3  21   6     1398.01     1674.04     48.42 o 
  -2  21   6      981.93     1064.17     39.15 o 
  -1  21   6     1177.79     1233.12     36.06 o 
   0  21   6     9093.44     8012.72    157.62 o 
   1  21   6     1168.07     1183.67     38.12 o 
   2  21   6      967.27     1062.11     35.03 o 
   3  21   6     1385.32     1654.46     51.51 o 
   4  21   6     1979.95     1631.80     46.36 o 
   6  21   6     1946.02     1738.94     49.45 o 
   7  21   6      319.03      421.34     43.27 o 
   8  21   6      187.06      166.89     32.97 o 
  -9  22   6      234.16      149.38     40.18 o 
  -8  22   6      153.24      177.19     39.15 o 
  -7  22   6     1295.35     1099.20     51.51 o 
  -5  22   6     3648.95     3146.16     84.47 o 
  -3  22   6     1949.18     1912.01     52.54 o 
  -2  22   6     1523.65     1458.73     47.39 o 
   2  22   6     1541.29     1548.36     45.33 o 
   3  22   6     1947.06     1910.98     58.72 o 
   5  22   6     3646.75     3196.64     80.35 o 
   7  22   6     1295.49     1053.87     45.33 o 
   8  22   6      152.45      155.56     35.03 o 
   9  22   6      233.75      229.73     38.12 o 
  -9  23   6       27.05       87.57     39.15 o 
  -8  23   6      235.15      296.69     41.21 o 
  -7  23   6      493.14      499.64     37.09 o 
  -6  23   6     2397.30     2215.91     70.05 o 
  -5  23   6     2962.84     2601.20     77.26 o 
  -4  23   6     1289.79     1312.45     45.33 o 
  -3  23   6      916.75      937.46     38.12 o 
  -2  23   6     1489.25     1503.03     41.21 o 
  -1  23   6     1969.58     1844.02     70.05 o 
   0  23   6      623.39      653.13     37.09 o 
   1  23   6     1956.50     1781.18     57.69 o 
   2  23   6     1509.78     1485.52     43.27 o 
   3  23   6      915.58     1006.48     46.36 o 
   4  23   6     1270.55     1281.54     62.84 o 
   5  23   6     2979.42     2869.04     70.05 o 
   6  23   6     2371.54     2300.39     63.87 o 
   7  23   6      506.07      515.09     37.09 o 
   9  23   6       30.68      109.20     36.06 o 
  -9  24   6      131.10      113.32     40.18 o 
  -7  24   6       39.31      133.92     35.03 o 
  -5  24   6     1104.07     1317.60     53.57 o 
  -4  24   6     1296.62     1065.20     48.42 o 
  -3  24   6      588.94      695.37     35.03 o 
  -2  24   6      424.72      496.55     26.78 o 
  -1  24   6     5369.36     4628.58     91.69 o 
   0  24   6     2503.11     2011.94     53.57 o 
   1  24   6     5353.60     4510.11     91.69 o 
   2  24   6      423.77      490.36     31.94 o 
   3  24   6      595.50      726.27     31.94 o 
   4  24   6     1281.67     1184.70     42.24 o 
   5  24   6     1069.95     1502.00     71.08 o 
   9  24   6      132.66      141.13     37.09 o 
  -9  25   6       75.66       95.81     40.18 o 
  -8  25   6      225.26      273.00     41.21 o 
  -7  25   6      210.82      127.74     35.03 o 
  -6  25   6     1045.61      849.90     41.21 o 
  -4  25   6      426.00      514.06     39.15 o 
  -3  25   6      662.12      828.26     35.03 o 
  -2  25   6      802.69      687.13     32.97 o 
   2  25   6      787.80      838.56     38.12 o 
   3  25   6      680.03      929.22     37.09 o 
   4  25   6      428.83      589.26     41.21 o 
   6  25   6     1045.85      832.38     49.45 o 
   7  25   6      218.71      138.04     34.00 o 
   8  25   6      223.60      242.09     37.09 o 
   9  25   6       76.73      134.95     36.06 o 
  -9  26   6      126.23      147.32     49.45 o 
  -8  26   6      142.34      146.29     40.18 o 
  -7  26   6       16.31       17.51     34.00 o 
  -6  26   6      370.86      607.80     41.21 o 
  -5  26   6     1345.37     1250.63     43.27 o 
  -3  26   6     1982.10     1774.99     45.33 o 
  -2  26   6     2151.53     1797.66     49.45 o 
  -1  26   6     1050.51     1055.93     36.06 o 
   0  26   6      851.35      762.33     39.15 o 
   1  26   6     1074.26     1087.87     39.15 o 
   2  26   6     2147.17     1723.49     48.42 o 
   3  26   6     2014.10     1890.37     50.48 o 
   5  26   6     1346.89     1322.75     43.27 o 
   7  26   6       15.00       25.75     34.00 o 
   8  26   6      147.25      115.38     39.15 o 
   9  26   6      131.07      206.04     45.33 o 
  -9  27   6      308.29      373.95     46.36 o 
  -8  27   6       21.88       61.81     38.12 o 
  -7  27   6       81.05       74.17     35.03 o 
  -6  27   6     1963.77     1445.34     54.60 o 
  -5  27   6     1788.93     1407.22     50.48 o 
  -4  27   6     1206.04     1123.92     41.21 o 
  -2  27   6      597.75      625.32     32.97 o 
  -1  27   6     1942.38     1758.51     48.42 o 
   0  27   6        3.67      -20.60     29.88 o 
   1  27   6     1959.09     1796.63     53.57 o 
   2  27   6      604.74      726.27     31.94 o 
   4  27   6     1198.02     1144.53     43.27 o 
   5  27   6     1782.86     1402.07     45.33 o 
   6  27   6     1979.38     1370.14     57.69 o 
   7  27   6       82.67       50.48     32.97 o 
   9  27   6      313.44      275.06     39.15 o 
  -9  28   6       17.27      108.17     41.21 o 
  -8  28   6      218.90      227.67     52.54 o 
  -7  28   6      136.33      134.95     36.06 o 
  -3  28   6      321.44      304.93     28.84 o 
  -2  28   6     1137.07     1093.02     41.21 o 
  -1  28   6      719.57      935.40     37.09 o 
   0  28   6        2.09      -30.91     30.91 o 
   2  28   6     1128.35     1103.32     49.45 o 
   3  28   6      335.78      317.29     32.97 o 
   7  28   6      140.42      135.98     34.00 o 
   8  28   6      226.51      161.74     36.06 o 
   9  28   6       17.45       93.75     36.06 o 
  -9  29   6        4.08       23.69     40.18 o 
  -7  29   6      392.57      369.83     40.18 o 
  -6  29   6       42.53       90.66     35.03 o 
  -5  29   6       11.50       10.30     31.94 o 
  -4  29   6      119.99      175.13     28.84 o 
  -3  29   6      330.01      349.23     28.84 o 
  -2  29   6     1255.08     1326.87     60.78 o 
  -1  29   6      892.86      881.83     37.09 o 
   0  29   6       47.20       -2.06     31.94 o 
   1  29   6      909.59      961.16     39.15 o 
   2  29   6     1240.75     1252.70     46.36 o 
   3  29   6      347.44      416.19     36.06 o 
   4  29   6      115.07      221.49     34.00 o 
   5  29   6       12.70       54.60     31.94 o 
   6  29   6       42.22      114.35     31.94 o 
   7  29   6      396.19      367.77     52.54 o 
   8  29   6      123.48      154.53     46.36 o 
   9  29   6        3.36       29.88     36.06 o 
  -9  30   6      139.59      138.04     45.33 o 
  -8  30   6       29.28       22.66     36.06 o 
  -7  30   6      246.69      327.60     39.15 o 
  -6  30   6      409.29      413.10     39.15 o 
  -5  30   6       76.96       75.20     32.97 o 
  -2  30   6     1497.94     1419.58     58.72 o 
  -1  30   6     3538.15     3258.45     79.32 o 
   0  30   6        0.90        1.03     31.94 o 
   1  30   6     3540.41     3144.10     79.32 o 
   2  30   6     1489.50     1321.72     52.54 o 
   5  30   6       74.85       87.57     30.91 o 
   6  30   6      418.32      352.32     35.03 o 
   7  30   6      246.34      346.14     37.09 o 
   8  30   6       29.61       52.54     34.00 o 
   9  30   6      135.71       71.08     49.45 o 
  -8  31   6       10.68       15.45     36.06 o 
  -7  31   6      381.15      392.50     40.18 o 
  -6  31   6      119.10      165.86     36.06 o 
  -5  31   6      221.70      174.10     35.03 o 
  -4  31   6     1248.31      991.03     46.36 o 
  -3  31   6     4752.45     3426.37     77.26 o 
   0  31   6      664.35      524.36     41.21 o 
   3  31   6     4743.16     3373.83     88.60 o 
   4  31   6     1228.76     1012.66     48.42 o 
   5  31   6      219.46      194.70     31.94 o 
   6  31   6      117.12      111.26     31.94 o 
   7  31   6      391.04      438.86     39.15 o 
   8  31   6       13.10       24.72     32.97 o 
  -8  32   6      192.19      153.50     38.12 o 
  -6  32   6      152.51      175.13     36.06 o 
  -5  32   6      197.08      166.89     41.21 o 
  -2  32   6     2226.48     1896.56     65.93 o 
   0  32   6     1374.44     1308.32     48.42 o 
   2  32   6     2233.08     1830.62     61.81 o 
   5  32   6      208.05      227.67     37.09 o 
   6  32   6      150.71      147.32     44.30 o 
   8  32   6      189.05       99.93     35.03 o 
  -8  33   6      121.75      146.29     38.12 o 
  -7  33   6      185.35      205.01     38.12 o 
  -6  33   6      697.00      706.70     47.39 o 
  -5  33   6      969.04      816.93     45.33 o 
  -4  33   6     1344.29     1329.96     52.54 o 
  -3  33   6     1044.81      937.46     52.54 o 
  -2  33   6      694.26      862.26     46.36 o 
  -1  33   6      689.97      735.55     37.09 o 
   0  33   6     2333.66     2273.60     75.20 o 
   1  33   6      678.08      602.65     41.21 o 
   2  33   6      702.62      868.44     44.30 o 
   3  33   6     1043.38      904.50     85.50 o 
   4  33   6     1341.99     1195.01     59.75 o 
   5  33   6      946.51      721.12     45.33 o 
   6  33   6      699.80      670.65     40.18 o 
   7  33   6      181.08      124.65     40.18 o 
   8  33   6      121.81      194.70     49.45 o 
  -8  34   6       84.46      154.53     39.15 o 
  -7  34   6      346.59      337.90     40.18 o 
  -5  34   6      283.85      362.62     39.15 o 
  -3  34   6      640.24      751.00     42.24 o 
  -2  34   6     1034.27      982.79     56.66 o 
  -1  34   6      187.23      198.82     40.18 o 
   0  34   6     2221.39     2166.46     73.14 o 
   1  34   6      187.42      195.73     38.12 o 
   2  34   6     1017.12      972.49     51.51 o 
   3  34   6      647.14      687.13     52.54 o 
   5  34   6      281.26      391.47     57.69 o 
   7  34   6      341.75      281.24     36.06 o 
   8  34   6       84.74      140.10     42.24 o 
  -8  35   6       59.74       11.33     40.18 o 
  -6  35   6      155.88      162.77     37.09 o 
  -5  35   6      837.17      721.12     45.33 o 
  -4  35   6       51.66       38.12     34.00 o 
  -2  35   6       86.26      209.13     43.27 o 
  -1  35   6      512.25      507.88     43.27 o 
   1  35   6      518.30      531.57     43.27 o 
   4  35   6       55.48       85.50     40.18 o 
   5  35   6      831.47      608.83     50.48 o 
   6  35   6      149.28      151.44     47.39 o 
   8  35   6       60.62       44.30     48.42 o 
  -8  36   6      267.85      215.31     41.21 o 
  -7  36   6      212.43      196.76     43.27 o 
  -6  36   6      155.93      176.16     38.12 o 
  -5  36   6     1303.21     1211.49     52.54 o 
  -4  36   6      725.74      701.55     43.27 o 
  -3  36   6      374.96      449.16     42.24 o 
  -2  36   6     1797.86     1550.42     69.02 o 
  -1  36   6      927.22      950.85     50.48 o 
   0  36   6      544.43      506.85     45.33 o 
   1  36   6      929.98      964.25     51.51 o 
   2  36   6     1786.85     1581.32     62.84 o 
   3  36   6      368.98      398.68     43.27 o 
   4  36   6      716.11      631.50     50.48 o 
   5  36   6     1274.18     1144.53     60.78 o 
   6  36   6      154.32      124.65     36.06 o 
   7  36   6      212.69      186.46     49.45 o 
   8  36   6      264.72      158.65     79.32 o 
  -8  37   6      185.04       35.03    171.01 o 
  -6  37   6      271.65      340.99     40.18 o 
  -4  37   6      356.58      447.10     40.18 o 
  -3  37   6      173.39      146.29     38.12 o 
  -2  37   6      201.03      401.77     42.24 o 
  -1  37   6      234.18      242.09     40.18 o 
   0  37   6      530.70      613.99     45.33 o 
   1  37   6      240.14      284.33     43.27 o 
   3  37   6      170.61      178.22     41.21 o 
   4  37   6      357.97      349.23     57.69 o 
   6  37   6      278.87      305.96     47.39 o 
   7  37   6      105.42      151.44     48.42 o 
   8  37   6      183.88      105.08     77.26 o 
  -7  38   6      449.50      479.03     44.30 o 
  -6  38   6      478.32      626.35     45.33 o 
  -5  38   6      180.17      215.31     38.12 o 
  -3  38   6       26.81       67.99     38.12 o 
  -2  38   6      851.95      870.50     85.50 o 
  -1  38   6      101.21      143.19     39.15 o 
   0  38   6      420.82      582.05     45.33 o 
   1  38   6      104.07      103.02     42.24 o 
   2  38   6      837.48      778.81     52.54 o 
   3  38   6       28.69       12.36     41.21 o 
   4  38   6       68.01      148.35     44.30 o 
   5  38   6      175.55      205.01     45.33 o 
   6  38   6      476.77      552.17     51.51 o 
   7  38   6      438.28      377.04     53.57 o 
  -7  39   6      232.42      398.68     43.27 o 
  -6  39   6      758.66      885.95     49.45 o 
  -4  39   6      864.35      878.74     48.42 o 
  -3  39   6      185.46      225.61     41.21 o 
  -2  39   6      944.58     1172.34     59.75 o 
  -1  39   6      961.70      849.90     50.48 o 
   0  39   6     1899.45     1856.38     70.05 o 
   1  39   6      971.55      802.51     50.48 o 
   2  39   6      951.45     1053.87     57.69 o 
   3  39   6      187.00      232.82     44.30 o 
   4  39   6      876.89      915.83     59.75 o 
   5  39   6      252.84      309.05     48.42 o 
   6  39   6      746.96      801.48     57.69 o 
   7  39   6      230.78      258.57     70.05 o 
  -7  40   6        6.86       50.48     38.12 o 
  -5  40   6      220.25      213.25     39.15 o 
  -4  40   6      670.67      671.68     44.30 o 
  -3  40   6       85.11       79.32     39.15 o 
  -2  40   6     2084.40     1982.06     78.29 o 
  -1  40   6      570.94      666.52     48.42 o 
   0  40   6     1555.07     1515.39     63.87 o 
   1  40   6      563.84      636.65     47.39 o 
   2  40   6     2061.24     1976.91     78.29 o 
   3  40   6       89.61       64.90     50.48 o 
   4  40   6      673.72      743.79     54.60 o 
   5  40   6      228.88      250.33     59.75 o 
   7  40   6        7.14       71.08     50.48 o 
  -7  41   6       36.04       61.81     39.15 o 
  -5  41   6      722.84      690.22     46.36 o 
  -4  41   6      293.68      421.34     41.21 o 
  -3  41   6      810.21      637.68     52.54 o 
  -2  41   6      416.24      624.29     52.54 o 
  -1  41   6      544.36      584.11     50.48 o 
   1  41   6      529.47      587.20     47.39 o 
   3  41   6      792.61      612.96     52.54 o 
   4  41   6      290.79      337.90     49.45 o 
   5  41   6      733.01      622.23     60.78 o 
   6  41   6        3.33      -29.88     44.30 o 
   7  41   6       35.47       47.39     50.48 o 
  -7  42   6      188.27      -65.93    179.25 o 
  -5  42   6      309.26      417.22     42.24 o 
  -4  42   6      120.59      152.47     38.12 o 
  -3  42   6      179.52      168.95     44.30 o 
  -1  42   6     1328.91     1346.44     60.78 o 
   0  42   6      743.60      752.03     50.48 o 
   1  42   6     1332.14     1236.21     59.75 o 
   3  42   6      184.44      245.18     52.54 o 
   4  42   6      115.34      139.07     47.39 o 
   5  42   6      302.77      384.26     56.66 o 
   6  42   6      236.92      261.66     49.45 o 
   7  42   6      183.29       20.60     96.84 o 
  -6  43   6      200.25      189.55     40.18 o 
  -5  43   6       87.83      174.10     39.15 o 
  -4  43   6      332.90      345.11     42.24 o 
  -3  43   6      580.83      624.29     53.57 o 
  -2  43   6      131.38      163.80     45.33 o 
  -1  43   6      632.88      702.58     57.69 o 
   0  43   6     2348.08     2425.04     82.41 o 
   1  43   6      628.05      769.54     53.57 o 
   2  43   6      137.64      114.35     44.30 o 
   3  43   6      590.36      615.02     59.75 o 
   4  43   6      327.57      291.54     50.48 o 
   6  43   6      199.64      151.44     51.51 o 
  -6  44   6       80.27      113.32     38.12 o 
  -5  44   6      377.76      448.13     45.33 o 
  -4  44   6      508.25      575.87     52.54 o 
  -3  44   6      138.91       98.90     52.54 o 
  -2  44   6      420.18      510.97     51.51 o 
  -1  44   6      406.48      491.39     50.48 o 
   0  44   6      222.97      377.04     48.42 o 
   1  44   6      398.76      464.61     58.72 o 
   2  44   6      407.89      438.86     50.48 o 
   3  44   6      149.13      168.95     51.51 o 
   4  44   6      517.23      559.39     62.84 o 
   5  44   6      378.67      400.74     70.05 o 
   6  44   6       81.84       34.00     46.36 o 
  -6  45   6      395.43      390.44     43.27 o 
  -5  45   6       44.80       75.20     38.12 o 
  -4  45   6       73.58      171.01     47.39 o 
  -3  45   6      165.41      157.62     51.51 o 
  -2  45   6      244.53      285.36     48.42 o 
  -1  45   6       17.47       38.12     44.30 o 
   0  45   6        3.31       18.54     44.30 o 
   1  45   6       16.63       83.44     43.27 o 
   2  45   6      248.82      203.98     46.36 o 
   3  45   6      157.70      207.07     53.57 o 
   5  45   6       42.50      108.17     48.42 o 
   6  45   6      394.25      364.68     53.57 o 
  -6  46   6        3.78     -163.80    169.98 o 
  -5  46   6      242.38      199.85     40.18 o 
  -4  46   6      834.33      760.27     56.66 o 
  -3  46   6      453.87      469.76     58.72 o 
  -2  46   6      317.30      344.08     49.45 o 
  -1  46   6      109.40       93.75     46.36 o 
   0  46   6       18.31       38.12     42.24 o 
   1  46   6      117.28       98.90     45.33 o 
   2  46   6      309.82      297.72     48.42 o 
   3  46   6      445.64      373.95     57.69 o 
   4  46   6      821.40      651.07     65.93 o 
   5  46   6      237.75      141.13     50.48 o 
   6  46   6        4.28       66.96    124.65 o 
  -5  47   6      181.94      190.58     40.18 o 
  -4  47   6       67.41      141.13     43.27 o 
  -3  47   6      318.08      346.14     56.66 o 
  -2  47   6       73.85       41.21     45.33 o 
  -1  47   6      888.49      848.87     59.75 o 
   0  47   6      546.02      579.99     56.66 o 
   1  47   6      877.85      832.38     58.72 o 
   2  47   6       77.26       57.69     45.33 o 
   3  47   6      317.60      412.07     57.69 o 
   4  47   6       65.36       85.50     63.87 o 
   5  47   6      183.88      227.67     73.14 o 
  -5  48   6      175.19      226.64     47.39 o 
  -4  48   6      118.29       75.20     42.24 o 
  -3  48   6       92.87      194.70     53.57 o 
  -2  48   6      254.56      169.98     75.20 o 
  -1  48   6      129.04      148.35     47.39 o 
   0  48   6      176.30      119.50     48.42 o 
   1  48   6      125.04      196.76     46.36 o 
   2  48   6      256.46      205.01     48.42 o 
   3  48   6       92.78      108.17     53.57 o 
   4  48   6      117.36        1.03     49.45 o 
   5  48   6      171.06      176.16     84.47 o 
  -5  49   6      852.65      218.40    174.10 o 
  -4  49   6       73.94       63.87     46.36 o 
  -3  49   6       33.07       62.84     50.48 o 
  -2  49   6       62.86       81.38     46.36 o 
  -1  49   6      110.42      115.38     49.45 o 
   0  49   6       49.33       64.90     47.39 o 
   1  49   6      114.60      195.73     47.39 o 
   3  49   6       32.27       50.48     52.54 o 
   4  49   6       76.63       49.45     49.45 o 
   5  49   6      837.92      322.45    401.77 o 
  -4  50   6       70.29       31.94     61.81 o 
  -3  50   6      158.27      159.68     53.57 o 
  -2  50   6      417.48      420.31     53.57 o 
  -1  50   6      192.57      240.03     71.08 o 
   0  50   6      146.53      145.25     50.48 o 
   1  50   6      204.74      191.61     52.54 o 
   2  50   6      410.42      372.92     52.54 o 
   3  50   6      156.69      147.32     55.63 o 
   4  50   6       67.37       32.97     49.45 o 
  -4  51   6      137.08      198.82     88.60 o 
  -2  51   6      111.45      139.07     47.39 o 
  -1  51   6      231.24      223.55     52.54 o 
   0  51   6      160.16      131.86     50.48 o 
   1  51   6      231.65      135.98     52.54 o 
   2  51   6      109.02      119.50     50.48 o 
   3  51   6       55.24       40.18     53.57 o 
   4  51   6      135.65      -46.36     92.72 o 
  -3  52   6      557.42      628.41     65.93 o 
  -2  52   6       27.61       39.15     49.45 o 
  -1  52   6      272.49      221.49     53.57 o 
   0  52   6      627.09      688.16     78.29 o 
   1  52   6      264.29      282.27     55.63 o 
   2  52   6       27.85       22.66     55.63 o 
   3  52   6      553.22      454.31     57.69 o 
  -3  53   6      185.02      337.90    167.92 o 
  -2  53   6      310.54      353.35     57.69 o 
  -1  53   6        6.12       43.27     49.45 o 
   0  53   6      258.87      335.84     59.75 o 
   1  53   6        6.45       63.87     51.51 o 
   2  53   6      312.18      304.93     56.66 o 
  -2  54   6       41.18      256.51    148.35 o 
  -1  54   6       75.04      140.10     61.81 o 
   1  54   6       74.04       79.32     52.54 o 
   0   0   7     8464.74     8628.76    230.76 o 
   2   0   7     6038.00     5219.91    111.26 o 
   4   0   7       52.25       96.84     31.94 o 
   5   0   7      439.82      465.64     37.09 o 
   7   0   7      703.05      613.99     34.00 o 
   9   0   7       31.51      148.35     38.12 o 
  10   0   7      340.25      408.98     46.36 o 
  -9   1   7      273.70      183.37     51.51 o 
  -8   1   7      473.77      372.92     34.00 o 
  -6   1   7      316.62      454.31     29.88 o 
  -3   1   7     2511.05     2405.46     60.78 o 
  -1   1   7     2237.89     2301.42     75.20 o 
   1   1   7     2204.85     2264.33     77.26 o 
   3   1   7     2510.16     2351.89     62.84 o 
   8   1   7      481.79      376.01     35.03 o 
   9   1   7      270.12      201.91     47.39 o 
 -10   2   7      360.74      412.07     46.36 o 
  -9   2   7       97.64      174.10     38.12 o 
  -7   2   7      624.72      480.06     30.91 o 
  -6   2   7      577.47      569.69     31.94 o 
  -5   2   7     2438.32     1952.19     53.57 o 
  -4   2   7     1428.12     1445.34     43.27 o 
  -3   2   7     1232.24     1491.70     41.21 o 
  -2   2   7     1459.08     1480.36     46.36 o 
  -1   2   7     3476.05     3321.29     67.99 o 
   0   2   7      257.17      260.63     24.72 o 
   1   2   7     3505.37     3412.98     65.93 o 
   2   2   7     1481.34     1549.39     45.33 o 
   3   2   7     1210.35     1492.73     47.39 o 
   4   2   7     1423.12     1474.18     49.45 o 
   5   2   7     2456.73     2002.66     56.66 o 
   6   2   7      573.90      601.62     34.00 o 
   7   2   7      619.94      474.91     29.88 o 
  10   2   7      362.09      399.71     45.33 o 
 -10   3   7      243.28      233.85     43.27 o 
  -9   3   7      332.03      213.25     39.15 o 
  -8   3   7      526.03      420.31     36.06 o 
  -4   3   7      462.49      697.43     38.12 o 
  -3   3   7     2395.48     2383.83     51.51 o 
  -2   3   7     1294.26     1383.53     44.30 o 
  -1   3   7     2753.03     2597.08     52.54 o 
   0   3   7       90.51      127.74     20.60 o 
   1   3   7     2790.89     2677.43     55.63 o 
   2   3   7     1274.63     1398.98     44.30 o 
   3   3   7     2418.57     2324.08     52.54 o 
   4   3   7      457.51      667.55     32.97 o 
   8   3   7      523.22      425.46     36.06 o 
   9   3   7      329.82      199.85     36.06 o 
  10   3   7      240.63      241.06     43.27 o 
 -10   4   7       52.68       96.84     41.21 o 
  -9   4   7       61.55      157.62     37.09 o 
  -7   4   7      844.55      692.28     43.27 o 
  -6   4   7     1785.85     1842.99     78.29 o 
  -5   4   7     1211.43     1220.76     42.24 o 
  -4   4   7      908.87     1065.20     40.18 o 
  -3   4   7     1206.15     1385.59     38.12 o 
  -2   4   7     1867.87     1914.07     54.60 o 
  -1   4   7      870.78     1090.96     43.27 o 
   0   4   7      451.63      467.70     27.81 o 
   1   4   7      869.67     1156.89     54.60 o 
   2   4   7     1869.25     1927.46     50.48 o 
   3   4   7     1204.34     1375.29     51.51 o 
   4   4   7      900.33     1063.14     38.12 o 
   5   4   7     1214.12     1201.19     41.21 o 
   6   4   7     1773.85     1970.73    100.96 o 
   7   4   7      858.49      790.15     35.03 o 
   9   4   7       61.32      178.22     36.06 o 
 -10   5   7      276.37      143.19     42.24 o 
  -9   5   7      374.61      262.70     39.15 o 
  -8   5   7     1409.56     1157.92     74.17 o 
  -7   5   7      770.93      706.70     43.27 o 
  -6   5   7     4660.96     3450.06     96.84 o 
  -4   5   7     1597.48     1710.09     47.39 o 
  -2   5   7     1123.67     1349.53     45.33 o 
  -1   5   7     2164.30     2100.53     47.39 o 
   0   5   7      595.93      423.40     35.03 o 
   1   5   7     2159.12     2068.60     49.45 o 
   2   5   7     1118.45     1386.62     44.30 o 
   4   5   7     1579.49     1549.39     44.30 o 
   6   5   7     4588.36     3528.36     82.41 o 
   7   5   7      769.04      707.73     34.00 o 
   8   5   7     1412.73     1141.44     44.30 o 
   9   5   7      366.06      273.00     37.09 o 
  10   5   7      270.88      164.83     41.21 o 
 -10   6   7       17.52      104.05     43.27 o 
  -5   6   7      430.24      384.26     29.88 o 
  -3   6   7     1006.79      968.37     34.00 o 
  -2   6   7     3516.82     3185.31     72.11 o 
  -1   6   7     1023.79     1249.60     43.27 o 
   1   6   7     1013.91     1285.66     53.57 o 
   2   6   7     3528.83     3264.63     71.08 o 
   3   6   7     1010.62      978.67     36.06 o 
   5   6   7      416.76      427.52     29.88 o 
  10   6   7       17.90       32.97     51.51 o 
 -10   7   7       27.90        5.15     61.81 o 
  -9   7   7      437.80      397.65     51.51 o 
  -7   7   7      116.82       60.78     34.00 o 
  -4   7   7     4457.66     3515.99     75.20 o 
  -3   7   7      934.58      908.62     35.03 o 
  -2   7   7     1253.54     1754.39     84.47 o 
  -1   7   7     1589.86     1732.76     49.45 o 
   0   7   7     2096.71     1533.93     41.21 o 
   1   7   7     1615.69     1673.01     46.36 o 
   2   7   7     1259.59     1799.72     62.84 o 
   3   7   7      935.64      952.91     38.12 o 
   4   7   7     4407.18     3518.05     74.17 o 
   7   7   7      108.67       71.08     28.84 o 
   9   7   7      436.01      347.17     38.12 o 
  10   7   7       27.40       50.48     56.66 o 
 -10   8   7       54.12       26.78    165.86 o 
  -9   8   7       83.29      224.58     41.21 o 
  -8   8   7      267.33      259.60     38.12 o 
  -7   8   7      219.98      233.85     31.94 o 
  -6   8   7      913.40      854.02     46.36 o 
  -5   8   7     2358.45     2053.14     58.72 o 
  -3   8   7      239.43      270.94     26.78 o 
  -2   8   7     4292.57     3602.53     79.32 o 
  -1   8   7     1315.00     1172.34     46.36 o 
   0   8   7     1006.87     1032.24     37.09 o 
   1   8   7     1275.44     1153.80     50.48 o 
   2   8   7     4320.31     3690.09     78.29 o 
   3   8   7      240.30      333.78     28.84 o 
   5   8   7     2352.47     1971.76     53.57 o 
   6   8   7      913.02      886.98     39.15 o 
   7   8   7      227.35      235.91     30.91 o 
   8   8   7      268.31      297.72     35.03 o 
  10   8   7       55.58      -42.24     78.29 o 
  -9   9   7      467.87      364.68     41.21 o 
  -8   9   7       98.02      243.12     37.09 o 
  -7   9   7      852.80      799.42     40.18 o 
  -6   9   7      475.34      719.06     44.30 o 
  -4   9   7     1877.50     1616.35     45.33 o 
  -3   9   7      368.76      398.68     32.97 o 
  -2   9   7      363.02      463.58     49.45 o 
   0   9   7      146.77      159.68     29.88 o 
   3   9   7      374.82      383.23     29.88 o 
   4   9   7     1866.21     1589.56     45.33 o 
   6   9   7      476.90      763.36     37.09 o 
   7   9   7      841.95      759.24     39.15 o 
   9   9   7      472.34      384.26     39.15 o 
  -9  10   7      268.09      351.29     41.21 o 
  -8  10   7      247.22      257.54     38.12 o 
  -7  10   7     1298.55     1292.87     50.48 o 
  -6  10   7     1991.63     1422.67     56.66 o 
  -5  10   7     1427.96     1449.46     44.30 o 
  -4  10   7     1085.81     1379.41     42.24 o 
  -3  10   7      326.42      374.98     28.84 o 
  -2  10   7      219.23      265.79     30.91 o 
  -1  10   7      761.43      702.58     34.00 o 
   1  10   7      789.92      733.49     34.00 o 
   2  10   7      232.36      288.45     26.78 o 
   3  10   7      339.50      432.67     32.97 o 
   4  10   7     1060.14     1370.14     41.21 o 
   5  10   7     1409.21     1400.01     44.30 o 
   6  10   7     1980.74     1496.85     49.45 o 
   7  10   7     1312.28     1288.75     50.48 o 
   8  10   7      247.55      223.55     37.09 o 
   9  10   7      265.67      357.47     39.15 o 
  -9  11   7      243.54      185.43     51.51 o 
  -8  11   7      141.65      151.44     39.15 o 
  -6  11   7     1046.47     1162.04     58.72 o 
  -5  11   7      897.82     1268.15     46.36 o 
  -4  11   7     1667.77     1613.26     50.48 o 
  -3  11   7      295.42      356.44     28.84 o 
  -1  11   7      813.37      800.45     35.03 o 
   0  11   7     5538.23     4843.89     94.78 o 
   1  11   7      815.96      778.81     31.94 o 
   3  11   7      297.53      357.47     29.88 o 
   4  11   7     1662.32     1681.25     46.36 o 
   5  11   7      879.71     1302.14     54.60 o 
   6  11   7     1059.88     1264.03     47.39 o 
   9  11   7      238.96      325.54     35.03 o 
  -9  12   7      178.60      279.18     41.21 o 
  -8  12   7       44.68       42.24     37.09 o 
  -7  12   7      464.76      366.74     43.27 o 
  -6  12   7      738.38      761.30     46.36 o 
  -5  12   7     2024.55     1676.10     53.57 o 
  -4  12   7      819.20      948.79     39.15 o 
  -3  12   7      947.66     1021.94     44.30 o 
  -2  12   7     2267.05     2274.63     62.84 o 
  -1  12   7      323.52      446.07     46.36 o 
   0  12   7     1583.60     1718.34     73.14 o 
   1  12   7      322.70      385.29     26.78 o 
   2  12   7     2272.96     2244.76     60.78 o 
   3  12   7      942.92     1105.38     49.45 o 
   4  12   7      829.16     1001.33     46.36 o 
   5  12   7     2028.23     1624.59     52.54 o 
   6  12   7      735.51      842.68     39.15 o 
   7  12   7      451.92      436.79     37.09 o 
   9  12   7      187.08      286.39     35.03 o 
  -9  13   7      406.32      407.95     55.63 o 
  -8  13   7      353.38      270.94     38.12 o 
  -6  13   7     1127.16     1294.93     56.66 o 
  -5  13   7      428.34      764.39     50.48 o 
  -3  13   7     2230.76     2185.01     57.69 o 
  -2  13   7     1932.35     1989.27     51.51 o 
  -1  13   7       79.76      104.05     36.06 o 
   1  13   7       79.11      110.23     23.69 o 
   2  13   7     1943.19     1879.04     52.54 o 
   3  13   7     2223.55     2167.49     67.99 o 
   6  13   7     1110.24     1311.42     47.39 o 
   8  13   7      336.72      252.39     32.97 o 
   9  13   7      402.43      425.46     40.18 o 
  -9  14   7      290.84      285.36     46.36 o 
  -7  14   7      662.40      943.64     67.99 o 
  -6  14   7     2369.01     1936.73     69.02 o 
  -5  14   7     1417.48     1116.71     47.39 o 
  -4  14   7     1108.95     1146.59     44.30 o 
  -3  14   7     1729.70     1748.21     62.84 o 
  -2  14   7      454.33      528.48     29.88 o 
  -1  14   7      198.53      143.19     34.00 o 
   0  14   7       28.26       47.39     32.97 o 
   1  14   7      203.90      103.02     28.84 o 
   3  14   7     1729.55     1555.57     69.02 o 
   4  14   7     1088.63     1187.79     44.30 o 
   5  14   7     1416.93     1225.91     45.33 o 
   6  14   7     2354.69     1995.45     62.84 o 
   7  14   7      654.10      914.80     45.33 o 
   9  14   7      286.31      333.78     41.21 o 
  -9  15   7      305.18      306.99     41.21 o 
  -8  15   7     2012.97     1482.42     72.11 o 
  -7  15   7     1278.82     1224.88     63.87 o 
  -5  15   7      377.53      493.45     37.09 o 
  -4  15   7     1348.02     1453.58     49.45 o 
  -3  15   7      692.85      834.44     37.09 o 
  -2  15   7      593.02      518.18     30.91 o 
   1  15   7      283.91      308.02     26.78 o 
   2  15   7      586.58      563.51     29.88 o 
   3  15   7      693.40      930.25     62.84 o 
   4  15   7     1325.59     1451.52     48.42 o 
   7  15   7     1269.79     1248.57     51.51 o 
   8  15   7     2016.64     1490.67     74.17 o 
   9  15   7      306.56      334.81     44.30 o 
  -9  16   7      212.51      219.43     40.18 o 
  -7  16   7      508.88      621.20     50.48 o 
  -6  16   7      632.93      447.10     41.21 o 
  -5  16   7      548.50      572.78     40.18 o 
  -4  16   7      564.76      678.89     37.09 o 
  -3  16   7     1297.07     1407.22     51.51 o 
  -2  16   7      763.00      674.77     32.97 o 
  -1  16   7      189.33      236.94     32.97 o 
   0  16   7      282.98      339.96     43.27 o 
   2  16   7      759.58      658.28     34.00 o 
   3  16   7     1319.03     1489.64     67.99 o 
   4  16   7      562.61      799.42     62.84 o 
   5  16   7      561.53      601.62     37.09 o 
   6  16   7      632.22      550.11     41.21 o 
   7  16   7      517.40      689.19     42.24 o 
   9  16   7      207.87      199.85     35.03 o 
  -9  17   7       42.92       99.93     50.48 o 
  -8  17   7      148.16      265.79     72.11 o 
  -5  17   7      572.99      658.28     45.33 o 
  -3  17   7     3525.63     3465.51     77.26 o 
  -2  17   7      443.19      464.61     30.91 o 
  -1  17   7     2459.35     1970.73     86.53 o 
   0  17   7     1440.62     1117.74     37.09 o 
   1  17   7     2475.42     1958.37     50.48 o 
   2  17   7      441.50      504.79     29.88 o 
   3  17   7     3530.18     3246.09     86.53 o 
   5  17   7      570.15      643.86     38.12 o 
  -9  18   7      123.51      113.32     41.21 o 
  -8  18   7      520.41      401.77     49.45 o 
  -7  18   7      106.01       93.75     42.24 o 
  -6  18   7     1384.14     1281.54     56.66 o 
  -5  18   7      421.03      445.04     42.24 o 
  -4  18   7     1355.07     1383.53     52.54 o 
  -3  18   7     1605.31     1784.27     57.69 o 
  -2  18   7      731.85      741.73     36.06 o 
  -1  18   7      653.13      745.85     35.03 o 
   1  18   7      634.80      793.24     53.57 o 
   2  18   7      719.31      814.87     45.33 o 
   3  18   7     1596.92     1713.18     95.81 o 
   4  18   7     1357.76     1311.42     49.45 o 
   5  18   7      420.81      517.15     36.06 o 
   6  18   7     1380.67     1295.96     49.45 o 
   7  18   7      101.56      145.25     34.00 o 
   8  18   7      526.71      495.52     37.09 o 
   9  18   7      120.04      123.62     34.00 o 
  -9  19   7      218.78      284.33     42.24 o 
  -8  19   7      442.77      490.36     50.48 o 
  -7  19   7      171.50      175.13     43.27 o 
  -6  19   7     1307.57     1221.79     57.69 o 
  -4  19   7      875.24     1072.41     51.51 o 
  -3  19   7      712.99      747.91     37.09 o 
  -2  19   7     1371.16     1215.61     44.30 o 
  -1  19   7      869.98      868.44     35.03 o 
   0  19   7      101.69      113.32     28.84 o 
   1  19   7      888.81      841.65     37.09 o 
   2  19   7     1361.23     1236.21     42.24 o 
   3  19   7      697.39      834.44     44.30 o 
   4  19   7      864.26     1106.41     49.45 o 
   6  19   7     1317.35     1386.62     50.48 o 
   7  19   7      163.04      179.25     35.03 o 
   8  19   7      429.20      496.55     46.36 o 
   9  19   7      218.43      303.90     43.27 o 
  -9  20   7      394.90      288.45     43.27 o 
  -7  20   7      200.72      277.12     45.33 o 
  -6  20   7      898.34     1142.47     67.99 o 
  -5  20   7     1907.47     1426.80     58.72 o 
  -4  20   7     2518.16     2143.80     72.11 o 
  -3  20   7      563.76      526.42     40.18 o 
  -2  20   7      902.28     1085.81     43.27 o 
  -1  20   7     1537.71     1502.00     43.27 o 
   0  20   7       83.72      112.29     23.69 o 
   1  20   7     1527.74     1553.51     49.45 o 
   2  20   7      902.73     1210.46     45.33 o 
   3  20   7      572.75      603.68     45.33 o 
   4  20   7     2515.85     2138.65     70.05 o 
   5  20   7     1921.13     1325.84     49.45 o 
   6  20   7      891.05     1127.01     49.45 o 
   7  20   7      200.55      182.34     35.03 o 
   8  20   7      141.81      234.88     34.00 o 
   9  20   7      394.87      326.57     38.12 o 
  -9  21   7      122.00      184.40     41.21 o 
  -8  21   7      210.11      222.52     47.39 o 
  -7  21   7       99.39      149.38     48.42 o 
  -6  21   7     1163.06     1397.95     70.05 o 
  -5  21   7      310.40      463.58     41.21 o 
  -4  21   7     1719.40     1800.75     66.96 o 
  -3  21   7     1209.53     1177.49     53.57 o 
  -2  21   7     1839.35     1790.45     59.75 o 
  -1  21   7     1349.99     1386.62     41.21 o 
   1  21   7     1336.39     1402.07     51.51 o 
   2  21   7     1810.46     1800.75     55.63 o 
   3  21   7     1189.31     1101.26     55.63 o 
   4  21   7     1709.77     1845.05     63.87 o 
   6  21   7     1155.21     1369.11     53.57 o 
   8  21   7      211.84      179.25     34.00 o 
   9  21   7      118.91      151.44     40.18 o 
  -9  22   7       64.49       71.08     40.18 o 
  -8  22   7      102.21       56.66     43.27 o 
  -7  22   7      218.98      215.31     41.21 o 
  -6  22   7      703.67      863.29     65.93 o 
   0  22   7     1478.51     1288.75     43.27 o 
   6  22   7      691.35      832.38     49.45 o 
   7  22   7      221.71      245.18     37.09 o 
   8  22   7      106.69      110.23     32.97 o 
   9  22   7       67.02       82.41     44.30 o 
  -9  23   7      120.51       64.90     42.24 o 
  -8  23   7       65.03       64.90     44.30 o 
  -7  23   7       18.37       78.29     39.15 o 
  -6  23   7      606.16      787.06     49.45 o 
  -5  23   7     1939.89     1656.52     63.87 o 
  -4  23   7     1615.65     1386.62     57.69 o 
  -3  23   7      549.33      554.24     43.27 o 
  -2  23   7     3810.01     3336.74    130.83 o 
  -1  23   7      487.01      438.86     29.88 o 
   0  23   7     1541.49     1241.36     42.24 o 
   1  23   7      502.05      426.49     31.94 o 
   2  23   7     3803.87     3238.88    101.99 o 
   3  23   7      551.70      524.36     47.39 o 
   4  23   7     1577.63     1304.20     62.84 o 
   5  23   7     1951.93     1563.81     56.66 o 
   6  23   7      613.50      752.03     43.27 o 
   8  23   7       62.83       40.18     31.94 o 
   9  23   7      120.26       63.87     43.27 o 
  -8  24   7      215.18      241.06     50.48 o 
  -7  24   7      154.91      145.25     45.33 o 
  -6  24   7      609.10      632.53     47.39 o 
  -5  24   7      692.87      740.70     47.39 o 
  -4  24   7     1780.18     1447.40     59.75 o 
  -3  24   7      445.53      531.57     43.27 o 
  -2  24   7     1394.01     1436.07     81.38 o 
  -1  24   7      551.91      619.14     32.97 o 
   0  24   7      592.84      805.60     36.06 o 
   1  24   7      543.62      618.11     37.09 o 
   2  24   7     1390.22     1505.09    138.04 o 
   3  24   7      442.82      518.18     47.39 o 
   4  24   7     1783.15     1435.04     65.93 o 
   5  24   7      681.37      847.84     54.60 o 
   6  24   7      596.20      733.49     43.27 o 
   7  24   7      154.49      190.58     36.06 o 
   8  24   7      212.61      134.95     37.09 o 
   9  24   7        2.80      152.47    149.38 o 
  -8  25   7      532.65      533.63     52.54 o 
  -7  25   7      370.88      366.74     47.39 o 
  -6  25   7      427.38      541.87     46.36 o 
  -5  25   7      168.81      226.64     39.15 o 
  -4  25   7      131.34      266.82     39.15 o 
  -3  25   7      739.23      862.26     54.60 o 
   0  25   7       51.41       89.63     26.78 o 
   3  25   7      728.60      905.53     54.60 o 
   6  25   7      424.95      630.47     41.21 o 
   7  25   7      385.39      387.35     36.06 o 
   8  25   7      528.97      446.07     39.15 o 
  -8  26   7      536.35      571.75     46.36 o 
  -7  26   7      507.73      540.84     47.39 o 
  -6  26   7      608.94      510.97     45.33 o 
  -5  26   7       29.00       82.41     54.60 o 
  -4  26   7      348.82      402.80     41.21 o 
  -3  26   7     2662.54     2090.23     78.29 o 
  -2  26   7      560.52      602.65     41.21 o 
  -1  26   7      508.86      646.95     41.21 o 
   0  26   7       61.91       55.63     27.81 o 
   1  26   7      517.30      564.54     39.15 o 
   2  26   7      563.63      575.87     56.66 o 
   3  26   7     2692.88     2123.19     72.11 o 
   4  26   7      331.45      400.74     46.36 o 
   6  26   7      623.00      545.99     41.21 o 
   7  26   7      500.80      518.18     38.12 o 
   8  26   7      540.73      483.15     41.21 o 
  -7  27   7      657.90      583.08     51.51 o 
  -6  27   7       86.27      187.49     40.18 o 
  -5  27   7      790.51      705.67     48.42 o 
  -4  27   7      504.18      447.10     42.24 o 
  -1  27   7       53.52      115.38     29.88 o 
   0  27   7       38.89       58.72     27.81 o 
   1  27   7       53.62       86.53     30.91 o 
   2  27   7       91.14      165.86     49.45 o 
   4  27   7      512.17      499.64     48.42 o 
   5  27   7      773.63      657.25     46.36 o 
   7  27   7      648.96      596.47     62.84 o 
  -8  28   7       22.85       92.72     40.18 o 
  -7  28   7       58.18      151.44     41.21 o 
  -6  28   7      312.99      207.07     41.21 o 
  -4  28   7      397.80      426.49     43.27 o 
  -3  28   7     1865.28     1659.61     71.08 o 
  -1  28   7      300.28      383.23     36.06 o 
   0  28   7     1204.42     1148.65     43.27 o 
   1  28   7      309.01      378.07     40.18 o 
   3  28   7     1910.92     1725.55     69.02 o 
   4  28   7      391.75      600.59     53.57 o 
   6  28   7      310.14      183.37     36.06 o 
  -8  29   7      360.26      355.41     41.21 o 
  -7  29   7        3.93       51.51     42.24 o 
  -6  29   7       31.92       74.17     48.42 o 
  -5  29   7      115.04      107.14     39.15 o 
  -4  29   7     1780.57     1582.35     62.84 o 
  -2  29   7      586.38      651.07     59.75 o 
  -1  29   7      448.93      458.43     36.06 o 
   0  29   7      951.35      938.49     47.39 o 
   1  29   7      451.73      523.33     51.51 o 
   2  29   7      610.36      600.59     40.18 o 
   4  29   7     1777.72     1518.48     56.66 o 
   5  29   7      119.88      110.23     39.15 o 
   6  29   7       33.42       64.90     31.94 o 
   7  29   7        3.41       -2.06     35.03 o 
   8  29   7      369.05      282.27     47.39 o 
  -8  30   7      222.94      264.76     39.15 o 
  -7  30   7      189.35      168.95     43.27 o 
  -5  30   7      326.17      354.38     43.27 o 
  -3  30   7      337.61      271.97     44.30 o 
  -2  30   7       77.00      138.04     38.12 o 
  -1  30   7      392.06      355.41     41.21 o 
   0  30   7      154.32      145.25     37.09 o 
   1  30   7      400.10      356.44     40.18 o 
   3  30   7      331.37      282.27     34.00 o 
   5  30   7      319.62      280.21     42.24 o 
   6  30   7      163.87      185.43     36.06 o 
   7  30   7      194.78      173.07     42.24 o 
   8  30   7      220.13      257.54     39.15 o 
  -7  31   7      579.04      501.70     42.24 o 
  -6  31   7      466.76      495.52     46.36 o 
  -5  31   7      418.82      384.26     43.27 o 
  -4  31   7      580.89      437.83     44.30 o 
  -3  31   7       26.27       69.02     44.30 o 
  -2  31   7      349.91      332.75     53.57 o 
  -1  31   7      247.92      181.31     38.12 o 
   0  31   7      475.11      548.05     44.30 o 
   1  31   7      252.67      220.46     38.12 o 
   2  31   7      351.12      365.71     41.21 o 
   3  31   7       25.62      212.22    107.14 o 
   4  31   7      589.54      479.03     44.30 o 
   5  31   7      422.50      323.48     43.27 o 
   6  31   7      475.06      498.61     38.12 o 
   7  31   7      581.05      470.79     41.21 o 
   8  31   7      154.94      146.29     42.24 o 
  -7  32   7      421.66      487.27     42.24 o 
  -5  32   7       48.56      110.23     39.15 o 
  -4  32   7      144.06      175.13     37.09 o 
  -3  32   7      246.21      259.60     44.30 o 
  -2  32   7      163.21      132.89     39.15 o 
  -1  32   7       82.73      121.56     37.09 o 
   0  32   7       59.03       66.96     35.03 o 
   1  32   7       79.78       57.69     36.06 o 
   2  32   7      159.40      186.46     38.12 o 
   3  32   7      237.32      234.88     64.90 o 
   4  32   7      142.10      168.95     40.18 o 
   5  32   7       52.44       85.50     40.18 o 
   7  32   7      427.43      513.03     41.21 o 
   8  32   7       21.41      -43.27    168.95 o 
  -7  33   7      155.89      218.40     43.27 o 
  -6  33   7      591.55      563.51     42.24 o 
  -5  33   7      161.48      142.16     35.03 o 
  -4  33   7      702.24      641.80     42.24 o 
  -3  33   7      458.33      410.01     47.39 o 
  -2  33   7       38.26       53.57     38.12 o 
  -1  33   7       72.69       76.23     38.12 o 
   0  33   7      159.53       51.51     39.15 o 
   1  33   7       74.18       83.44     42.24 o 
   2  33   7       37.64       90.66     37.09 o 
   3  33   7      472.03      419.28     50.48 o 
   4  33   7      724.82      660.34     48.42 o 
   5  33   7      161.87       81.38     40.18 o 
   6  33   7      582.64      548.05     49.45 o 
  -7  34   7      354.99      336.87     40.18 o 
  -6  34   7      308.27      435.76     40.18 o 
  -5  34   7      334.49      373.95     39.15 o 
  -3  34   7      364.60      357.47     56.66 o 
  -2  34   7      280.58      237.97     41.21 o 
  -1  34   7      324.29      318.32     42.24 o 
   0  34   7       37.86       78.29     40.18 o 
   1  34   7      330.69      327.60     41.21 o 
   2  34   7      276.33      286.39     40.18 o 
   3  34   7      364.18      325.54     48.42 o 
   5  34   7      332.50      312.14     44.30 o 
   6  34   7      311.61      387.35     41.21 o 
   7  34   7      354.78      273.00     46.36 o 
  -7  35   7      187.01      216.34     39.15 o 
  -6  35   7      614.73      637.68     44.30 o 
  -5  35   7      353.65      524.36     41.21 o 
  -4  35   7      220.41      193.67     36.06 o 
  -3  35   7      221.68      201.91     49.45 o 
  -2  35   7      699.97      753.06     50.48 o 
  -1  35   7      287.04      324.51     43.27 o 
   0  35   7      493.01      411.04     46.36 o 
   1  35   7      297.16      346.14     42.24 o 
   2  35   7      700.00      756.15     49.45 o 
   3  35   7      219.37      172.04     41.21 o 
   4  35   7      223.97      149.38     42.24 o 
   5  35   7      357.60      380.14     46.36 o 
   6  35   7      619.61      599.56     50.48 o 
   7  35   7      188.94      150.41     45.33 o 
  -7  36   7       54.06      121.56     38.12 o 
  -5  36   7     1010.72      992.06     49.45 o 
  -4  36   7       66.17       82.41     35.03 o 
  -3  36   7       44.34      132.89     42.24 o 
  -2  36   7       73.94      106.11     46.36 o 
  -1  36   7      477.55      509.94     49.45 o 
   0  36   7      704.81      622.23     51.51 o 
   1  36   7      477.73      493.45     48.42 o 
   2  36   7       74.22      165.86     39.15 o 
   4  36   7       63.05      116.41     43.27 o 
   5  36   7     1018.23      984.85     57.69 o 
   7  36   7       53.66       62.84     44.30 o 
  -7  37   7      253.32      228.70     74.17 o 
  -6  37   7      222.57      186.46     40.18 o 
  -5  37   7      680.28      795.30     46.36 o 
  -4  37   7       88.34       36.06     36.06 o 
  -3  37   7     1606.61     1412.37     66.96 o 
  -2  37   7      443.29      485.21     46.36 o 
  -1  37   7      484.09      551.14     51.51 o 
   0  37   7        1.22       42.24     54.60 o 
   1  37   7      502.80      490.36     49.45 o 
   2  37   7      444.32      439.89     45.33 o 
   3  37   7     1628.97     1450.49    105.08 o 
   4  37   7       89.56       42.24     41.21 o 
   5  37   7      683.48      845.78     54.60 o 
   6  37   7      224.56      150.41     50.48 o 
   7  37   7      254.29      150.41     50.48 o 
  -5  38   7      281.77      355.41     45.33 o 
  -4  38   7      157.38      125.68     39.15 o 
  -3  38   7      402.99      521.27     49.45 o 
  -1  38   7      755.61      717.00     56.66 o 
   0  38   7       25.55      -12.36     47.39 o 
   1  38   7      761.73      735.55     54.60 o 
   3  38   7      397.13      570.72     48.42 o 
   4  38   7      161.46       92.72     43.27 o 
   5  38   7      283.60      338.93     47.39 o 
   6  38   7       34.95       71.08     44.30 o 
  -6  39   7      156.85      194.70     42.24 o 
  -5  39   7       23.95      126.71     56.66 o 
  -4  39   7      182.37      113.32     40.18 o 
  -3  39   7       24.58       71.08     42.24 o 
  -2  39   7      342.48      429.58     88.60 o 
  -1  39   7     1159.46     1136.29     64.90 o 
   0  39   7       62.95       43.27     42.24 o 
   1  39   7     1172.42     1184.70     64.90 o 
   2  39   7      349.69      469.76     49.45 o 
   3  39   7       21.73       76.23     41.21 o 
   4  39   7      181.14      123.62     44.30 o 
   5  39   7       24.45      106.11     47.39 o 
   6  39   7      158.50      177.19     46.36 o 
  -6  40   7      128.46      152.47     39.15 o 
  -5  40   7      273.23      277.12     40.18 o 
  -4  40   7      193.73      191.61     55.63 o 
  -3  40   7      122.84      127.74     47.39 o 
  -2  40   7      203.27      195.73     46.36 o 
  -1  40   7      497.53      585.14     53.57 o 
   0  40   7      146.10      159.68     45.33 o 
   1  40   7      492.92      582.05     53.57 o 
   2  40   7      203.20      177.19     46.36 o 
   3  40   7      118.43      114.35     71.08 o 
   4  40   7      191.74      210.16     46.36 o 
   5  40   7      270.63      300.81     47.39 o 
   6  40   7      125.91       63.87     48.42 o 
  -6  41   7       23.01       95.81     39.15 o 
  -5  41   7      177.51      154.53     38.12 o 
  -4  41   7      483.29      405.89     54.60 o 
  -3  41   7     1024.78     1038.42     63.87 o 
  -2  41   7      238.21      298.75     49.45 o 
  -1  41   7      240.65      268.88     49.45 o 
   0  41   7        0.12       11.33     42.24 o 
   1  41   7      236.56      291.54     48.42 o 
   2  41   7      236.64      306.99     72.11 o 
   3  41   7     1029.46     1006.48    111.26 o 
   4  41   7      477.59      417.22     52.54 o 
   5  41   7      176.94      191.61     49.45 o 
   6  41   7       23.07      -28.84     50.48 o 
  -5  42   7      108.17      171.01     40.18 o 
  -4  42   7      249.24      303.90     53.57 o 
  -3  42   7     1176.68     1376.32     72.11 o 
  -2  42   7       59.52      111.26     46.36 o 
  -1  42   7      139.12      146.29     47.39 o 
   0  42   7        0.04      -32.97     42.24 o 
   1  42   7      138.11      162.77     46.36 o 
   2  42   7       56.63       83.44     45.33 o 
   3  42   7     1169.86     1289.78     85.50 o 
   4  42   7      252.03      274.03     51.51 o 
   5  42   7      108.73      105.08     48.42 o 
   6  42   7      195.98      -83.44    218.40 o 
  -5  43   7      120.04      129.80     40.18 o 
  -4  43   7      200.47      162.77     50.48 o 
  -3  43   7      440.45      587.20     55.63 o 
  -2  43   7      414.58      507.88     53.57 o 
  -1  43   7     1604.02     1291.84     70.05 o 
   0  43   7       20.40       11.33     44.30 o 
   1  43   7     1636.52     1303.17     70.05 o 
   2  43   7      407.41      557.33     54.60 o 
   3  43   7      441.37      632.53     56.66 o 
   4  43   7      198.85      133.92     49.45 o 
   5  43   7      119.44       29.88     48.42 o 
  -5  44   7       14.36       79.32     39.15 o 
  -4  44   7      159.20      190.58     55.63 o 
  -3  44   7      985.05      903.47     62.84 o 
  -2  44   7      309.04      342.02     50.48 o 
  -1  44   7       74.96      125.68     47.39 o 
   0  44   7      125.48      142.16     46.36 o 
   2  44   7      311.29      353.35     59.75 o 
   3  44   7      967.69      919.95     71.08 o 
   4  44   7      161.31      172.04     60.78 o 
   5  44   7       14.82      -26.78     48.42 o 
  -4  45   7       23.04       88.60     53.57 o 
  -2  45   7      586.52      551.14     55.63 o 
  -1  45   7      213.20       98.90     52.54 o 
   0  45   7      895.14      661.37     57.69 o 
   1  45   7      212.97      235.91     49.45 o 
   2  45   7      575.53      586.17     55.63 o 
   4  45   7       22.51       26.78     49.45 o 
   5  45   7      237.29      163.80    121.56 o 
  -4  46   7      358.91      388.38     61.81 o 
  -3  46   7       44.93       49.45     46.36 o 
  -1  46   7      214.90      217.37     50.48 o 
   0  46   7       57.88       88.60     46.36 o 
   1  46   7      210.13      229.73     49.45 o 
   2  46   7      191.56      224.58     50.48 o 
   3  46   7       45.36       58.72     67.99 o 
   4  46   7      365.56      231.79     66.96 o 
  -3  47   7       43.82      -22.66     45.33 o 
  -2  47   7      302.51      295.66     51.51 o 
  -1  47   7      254.68      266.82     50.48 o 
   0  47   7       94.94       87.57     47.39 o 
   1  47   7      258.67      263.73     51.51 o 
   2  47   7      289.99      347.17     71.08 o 
   3  47   7       44.44       12.36     53.57 o 
   4  47   7      135.58      161.74     80.35 o 
  -3  48   7       42.36       87.57     51.51 o 
  -2  48   7       87.28       67.99     51.51 o 
  -1  48   7      505.87      300.81     52.54 o 
   1  48   7      512.86      431.64     53.57 o 
   2  48   7       89.77      141.13     49.45 o 
   3  48   7       43.45       38.12     55.63 o 
  -3  49   7        9.89      103.02     83.44 o 
  -2  49   7      194.11      220.46     57.69 o 
  -1  49   7      218.34      259.60     52.54 o 
   0  49   7     2091.52     2034.60     90.66 o 
   1  49   7      222.68      234.88     51.51 o 
   2  49   7      194.43      123.62     62.84 o 
   3  49   7        9.61       49.45     64.90 o 
  -2  50   7       72.81       96.84     50.48 o 
  -1  50   7      216.79      249.30     53.57 o 
   1  50   7      215.08      264.76     52.54 o 
   2  50   7       74.70      131.86     50.48 o 
  -1  51   7       45.87      128.77     64.90 o 
   0  51   7       42.19      113.32     49.45 o 
   0   0   8     2167.68     1872.86     69.02 o 
   1   0   8      734.50      839.59     37.09 o 
   3   0   8     1858.49     1784.27    154.53 o 
   6   0   8      117.23      179.25     36.06 o 
   7   0   8      182.71      111.26     41.21 o 
   8   0   8     1464.95     1319.66     56.66 o 
  -9   1   8      495.68      447.10     47.39 o 
  -8   1   8      602.34      908.62     48.42 o 
  -6   1   8      402.82      476.97     41.21 o 
  -5   1   8      296.06      329.66     39.15 o 
  -4   1   8      688.39      662.40     65.93 o 
  -2   1   8     6265.38     5131.31    103.02 o 
   0   1   8      806.34     1021.94     48.42 o 
   2   1   8     6310.27     5310.56    109.20 o 
   4   1   8      687.41      714.94     46.36 o 
   6   1   8      401.06      382.20     41.21 o 
   8   1   8      598.66      895.22     48.42 o 
   9   1   8      497.68      404.86     42.24 o 
  -8   2   8      376.85      514.06     41.21 o 
  -7   2   8      248.68      288.45     40.18 o 
  -5   2   8      241.19      363.65     44.30 o 
  -4   2   8     1201.42     1032.24     46.36 o 
  -3   2   8     1177.49     1245.48     71.08 o 
  -2   2   8     1668.44     2536.30     86.53 o 
  -1   2   8      311.70      421.34     35.03 o 
   0   2   8     1391.96     1243.42     40.18 o 
   2   2   8     1680.99     2632.10    108.17 o 
   3   2   8     1163.40     1319.66     67.99 o 
   4   2   8     1161.89     1085.81     52.54 o 
   5   2   8      244.89      379.11     54.60 o 
   7   2   8      256.01      348.20     40.18 o 
   8   2   8      371.77      570.72     47.39 o 
  -9   3   8      316.44      279.18     41.21 o 
  -8   3   8      419.05      431.64     45.33 o 
  -7   3   8      334.54      389.41     42.24 o 
  -6   3   8      974.59      890.07     44.30 o 
  -5   3   8      855.49      709.79     36.06 o 
  -4   3   8      389.03      529.51     35.03 o 
  -3   3   8     2074.63     1957.34     61.81 o 
  -2   3   8     3448.40     3634.46     81.38 o 
  -1   3   8     1154.41     1003.39     34.00 o 
   1   3   8     1172.92     1048.72     36.06 o 
   2   3   8     3455.89     3573.68     75.20 o 
   3   3   8     2117.41     2088.17     75.20 o 
   5   3   8      836.14      712.88     46.36 o 
   6   3   8      975.69      864.32     43.27 o 
   7   3   8      344.20      348.20     35.03 o 
   8   3   8      413.06      438.86     39.15 o 
   9   3   8      312.01      384.26     41.21 o 
  -9   4   8      312.44      278.15     41.21 o 
  -7   4   8      105.25      206.04     40.18 o 
  -5   4   8      181.33      282.27     29.88 o 
  -4   4   8      392.44      450.19     32.97 o 
  -3   4   8     1606.69     1839.90     63.87 o 
  -2   4   8     2631.91     2798.99     70.05 o 
  -1   4   8      328.27      525.39     29.88 o 
   2   4   8     2641.77     2854.62     70.05 o 
   3   4   8     1627.35     1970.73     61.81 o 
   7   4   8      108.27      185.43     32.97 o 
   9   4   8      307.47      365.71     40.18 o 
  -9   5   8       22.65       92.72     74.17 o 
  -7   5   8      224.05      227.67     53.57 o 
  -6   5   8      504.25      432.67     43.27 o 
  -5   5   8       79.42       80.35     26.78 o 
  -3   5   8     2015.52     1850.20     70.05 o 
  -2   5   8     2345.67     2485.82     64.90 o 
  -1   5   8     1980.55     1767.78     45.33 o 
   0   5   8     1998.53     1841.96     51.51 o 
   1   5   8     1945.89     1690.52     56.66 o 
   2   5   8     2377.15     2582.65     65.93 o 
   3   5   8     2038.10     1853.29     60.78 o 
   5   5   8       70.43       95.81     32.97 o 
   6   5   8      504.29      385.29     35.03 o 
   7   5   8      220.90      258.57     34.00 o 
  -9   6   8      121.27       91.69     38.12 o 
  -7   6   8      166.98      212.22     58.72 o 
  -5   6   8       53.08      177.19     27.81 o 
  -4   6   8     2077.19     1968.67     62.84 o 
  -2   6   8     2962.82     2596.05     66.96 o 
   0   6   8     1382.51     1512.30     55.63 o 
   2   6   8     2937.69     2535.27     67.99 o 
   4   6   8     2064.48     2008.84     72.11 o 
   9   6   8      123.48      143.19     37.09 o 
  -9   7   8      135.75      192.64     40.18 o 
  -8   7   8      899.02      874.62     49.45 o 
  -7   7   8      344.16      380.14     45.33 o 
  -6   7   8     1190.95     1121.86     57.69 o 
  -5   7   8      752.74      748.94     41.21 o 
  -4   7   8     2623.37     2748.51     78.29 o 
  -3   7   8      917.08     1161.01    100.96 o 
  -1   7   8      835.75      940.55     38.12 o 
   1   7   8      846.62      994.12     37.09 o 
   3   7   8      922.60     1347.47    121.56 o 
   4   7   8     2632.92     2617.68     69.02 o 
   5   7   8      763.70      736.58     40.18 o 
   6   7   8     1203.55     1193.97     49.45 o 
   7   7   8      340.01      382.20     37.09 o 
   8   7   8      899.04      895.22     55.63 o 
   9   7   8      132.11      152.47     37.09 o 
  -9   8   8       81.17       75.20     43.27 o 
  -7   8   8      596.77      590.29     49.45 o 
  -6   8   8      944.64     1302.14     61.81 o 
  -5   8   8      575.36      554.24     56.66 o 
  -3   8   8     5028.92     4117.62    132.89 o 
  -2   8   8     2201.87     1885.22     64.90 o 
  -1   8   8     1943.63     1574.11     49.45 o 
   0   8   8     3904.73     2972.06     71.08 o 
   1   8   8     1931.20     1606.05     44.30 o 
   2   8   8     2201.30     1942.91     56.66 o 
   3   8   8     5072.27     3943.52    101.99 o 
   5   8   8      574.76      587.20     40.18 o 
   6   8   8      925.69     1335.11     52.54 o 
   7   8   8      603.04      571.75     42.24 o 
   9   8   8       83.34       86.53     35.03 o 
  -9   9   8      110.81       75.20     38.12 o 
  -8   9   8      736.02      640.77     54.60 o 
  -7   9   8       98.29      232.82     43.27 o 
  -6   9   8     1607.16     1542.17     67.99 o 
  -4   9   8      484.60      594.41     34.00 o 
  -1   9   8     1125.84     1246.51     42.24 o 
   0   9   8      617.75      888.01     76.23 o 
   1   9   8     1124.48     1185.73     52.54 o 
   4   9   8      482.12      545.99     36.06 o 
   6   9   8     1596.00     1561.75     56.66 o 
   8   9   8      724.24      576.90     44.30 o 
   9   9   8      110.99      115.38     36.06 o 
  -9  10   8       21.31       44.30     57.69 o 
  -8  10   8      610.14      743.79     56.66 o 
  -7  10   8      169.36      266.82     43.27 o 
  -6  10   8      854.50     1037.39     57.69 o 
  -5  10   8      109.94      137.01     34.00 o 
  -4  10   8      488.86      361.59     39.15 o 
  -3  10   8      239.37      319.35     37.09 o 
  -2  10   8      632.41      487.27     45.33 o 
  -1  10   8     1079.14     1371.17     74.17 o 
   0  10   8     1253.51     1074.47     39.15 o 
   1  10   8     1074.62     1419.58     66.96 o 
   2  10   8      606.93      528.48     35.03 o 
   4  10   8      512.60      351.29     38.12 o 
   5  10   8      110.93      109.20     30.91 o 
   6  10   8      856.87     1122.89     64.90 o 
   7  10   8      169.05      232.82     37.09 o 
   8  10   8      610.24      745.85     47.39 o 
   9  10   8       20.95       52.54     35.03 o 
  -9  11   8      114.31       78.29     58.72 o 
  -7  11   8      330.09      366.74     47.39 o 
  -6  11   8      652.26      739.67     51.51 o 
  -5  11   8       66.82       57.69     34.00 o 
  -4  11   8      239.82      260.63     46.36 o 
  -3  11   8      728.36      690.22     42.24 o 
  -2  11   8      216.38      185.43     56.66 o 
  -1  11   8     4100.12     3570.59     84.47 o 
   1  11   8     4118.66     3534.54     78.29 o 
   3  11   8      751.59      732.46     41.21 o 
   4  11   8      242.87      252.39     39.15 o 
   5  11   8       61.43       48.42     29.88 o 
   6  11   8      651.43      831.35     55.63 o 
   7  11   8      334.83      401.77     40.18 o 
   9  11   8      110.57      152.47     45.33 o 
  -9  12   8       12.13       53.57     94.78 o 
  -7  12   8      887.34      768.51     55.63 o 
  -5  12   8       57.29       69.02     34.00 o 
  -4  12   8       66.83       95.81     35.03 o 
  -2  12   8      311.34      364.68     49.45 o 
   0  12   8      262.62      180.28     26.78 o 
   2  12   8      320.89      381.17     35.03 o 
   4  12   8       64.58       65.93     31.94 o 
   5  12   8       54.50      145.25     30.91 o 
   7  12   8      887.61      796.33     46.36 o 
   9  12   8       12.23      103.02     57.69 o 
  -8  13   8      960.57      784.99     59.75 o 
  -7  13   8      420.19      564.54     53.57 o 
  -6  13   8      661.68      530.54     47.39 o 
  -5  13   8      493.52      399.71     40.18 o 
  -4  13   8      165.20      207.07     36.06 o 
  -3  13   8      578.31      630.47     43.27 o 
  -2  13   8      123.96      171.01     51.51 o 
  -1  13   8     3757.29     3196.64     90.66 o 
   1  13   8     3741.38     3074.05     72.11 o 
   2  13   8      125.15      119.50     41.21 o 
   3  13   8      560.19      608.83     43.27 o 
   4  13   8      162.91      212.22     36.06 o 
   5  13   8      494.17      399.71     36.06 o 
   6  13   8      648.96      569.69     40.18 o 
   7  13   8      415.54      585.14     43.27 o 
   8  13   8      963.61      840.62     49.45 o 
  -6  14   8       99.35      180.28     42.24 o 
  -5  14   8      493.37      490.36     41.21 o 
  -4  14   8      424.01      393.53     39.15 o 
  -3  14   8     1025.44     1205.31     58.72 o 
  -2  14   8      689.98      808.69     51.51 o 
   0  14   8     3649.45     2879.34    100.96 o 
   2  14   8      702.87      769.54     47.39 o 
   3  14   8     1040.95     1241.36     55.63 o 
   4  14   8      414.76      424.43     39.15 o 
   5  14   8      485.00      434.73     36.06 o 
   6  14   8       97.96      209.13     34.00 o 
  -7  15   8      471.35      526.42     52.54 o 
  -6  15   8      366.51      364.68     42.24 o 
  -5  15   8      161.78      219.43     38.12 o 
  -4  15   8      405.51      397.65     39.15 o 
  -3  15   8     1996.86     2180.88     78.29 o 
  -2  15   8      873.36     1031.21     61.81 o 
  -1  15   8     1801.27     1637.98     55.63 o 
   1  15   8     1833.31     1548.36     51.51 o 
   2  15   8      873.83     1154.83     58.72 o 
   3  15   8     1978.63     2069.63     73.14 o 
   4  15   8      412.43      381.17     42.24 o 
   5  15   8      158.55      275.06     35.03 o 
   6  15   8      365.00      350.26     48.42 o 
   7  15   8      453.86      407.95     41.21 o 
  -8  16   8       46.37      154.53     49.45 o 
  -7  16   8      218.78      320.38     53.57 o 
  -6  16   8     1214.87     1057.99     56.66 o 
  -3  16   8     2428.60     2109.80     78.29 o 
  -2  16   8     1640.74     1531.87    122.59 o 
  -1  16   8      548.20      734.52     41.21 o 
   0  16   8       37.66       73.14     27.81 o 
   1  16   8      552.22      692.28     36.06 o 
   2  16   8     1650.58     1425.76     65.93 o 
   3  16   8     2436.92     2117.01    101.99 o 
   6  16   8     1198.61      953.94     47.39 o 
   8  16   8       43.53      135.98     38.12 o 
  -8  17   8      352.06      406.92     55.63 o 
  -7  17   8      338.93      431.64     50.48 o 
  -6  17   8      456.20      558.36     47.39 o 
  -5  17   8     1100.12     1069.32     56.66 o 
  -4  17   8      880.13      985.88     51.51 o 
  -1  17   8      622.88      701.55     49.45 o 
   1  17   8      616.11      651.07     35.03 o 
   4  17   8      879.17     1029.15     55.63 o 
   5  17   8     1104.44     1048.72     47.39 o 
   6  17   8      450.88      603.68     43.27 o 
   7  17   8      335.38      390.44     42.24 o 
   8  17   8      352.36      408.98     43.27 o 
  -8  18   8      164.08      292.57     50.48 o 
  -7  18   8      525.53      540.84     53.57 o 
  -6  18   8       32.85      126.71     39.15 o 
  -4  18   8     2136.66     1749.24     66.96 o 
  -3  18   8       29.45       66.96     45.33 o 
  -1  18   8      518.79      558.36     58.72 o 
   0  18   8     1208.90     1367.04     52.54 o 
   1  18   8      507.93      459.46     36.06 o 
   3  18   8       28.86      116.41     38.12 o 
   4  18   8     2148.54     1792.51     74.17 o 
   6  18   8       39.75      104.05     35.03 o 
   7  18   8      528.95      422.37     42.24 o 
   8  18   8      159.63      298.75     42.24 o 
  -8  19   8      496.85      437.83     61.81 o 
  -7  19   8      308.72      386.32     62.84 o 
  -6  19   8      134.88      155.56     40.18 o 
  -3  19   8      239.85      301.84     43.27 o 
  -2  19   8     1868.56     1632.83     74.17 o 
  -1  19   8      472.67      446.07     73.14 o 
   0  19   8     3227.97     3139.98     94.78 o 
   1  19   8      475.38      336.87     34.00 o 
   2  19   8     1871.01     1396.92     66.96 o 
   6  19   8      137.38      116.41     35.03 o 
   7  19   8      302.22      270.94     40.18 o 
   8  19   8      497.34      434.73     44.30 o 
  -5  20   8      611.98      555.27     46.36 o 
  -4  20   8      232.65      269.91     41.21 o 
  -3  20   8     2441.67     1927.46     84.47 o 
   0  20   8     4262.18     4221.67    101.99 o 
   3  20   8     2460.30     1949.09     77.26 o 
   4  20   8      222.23      322.45     43.27 o 
   5  20   8      628.25      540.84     43.27 o 
   6  20   8       99.86      105.08     36.06 o 
   8  20   8      122.44      168.95     40.18 o 
  -8  21   8      116.44      147.32     49.45 o 
  -7  21   8      154.06      211.19     49.45 o 
  -5  21   8      266.70      268.88     42.24 o 
  -4  21   8      259.65      294.63     42.24 o 
  -2  21   8      715.32      721.12     54.60 o 
  -1  21   8     2577.24     2211.79     99.93 o 
   0  21   8      879.15     1046.66     78.29 o 
   1  21   8     2537.55     2117.01     67.99 o 
   2  21   8      726.75      684.04     62.84 o 
   5  21   8      270.23      224.58     38.12 o 
   6  21   8      231.85      332.75     39.15 o 
   8  21   8      117.12      193.67     39.15 o 
  -8  22   8      119.32      119.50     49.45 o 
  -7  22   8      417.98      512.00     50.48 o 
  -6  22   8      787.51      764.39     53.57 o 
  -5  22   8       86.09      128.77     40.18 o 
  -4  22   8      597.10      671.68     48.42 o 
  -3  22   8      779.09      788.09     60.78 o 
   3  22   8      782.44      832.38     52.54 o 
   4  22   8      620.53      672.71     50.48 o 
   5  22   8       89.34      134.95     37.09 o 
   6  22   8      797.19      757.18     47.39 o 
   7  22   8      417.43      465.64     44.30 o 
   8  22   8      121.63      141.13     39.15 o 
  -8  23   8      280.21      268.88     52.54 o 
  -7  23   8      419.03      475.94     52.54 o 
  -6  23   8      528.76      524.36     48.42 o 
  -5  23   8      192.90      259.60     43.27 o 
  -4  23   8     1646.79     1244.45     59.75 o 
  -3  23   8      129.91      209.13     48.42 o 
  -2  23   8     1790.20     1707.00     83.44 o 
  -1  23   8     2604.15     2146.89     65.93 o 
   0  23   8      192.60      232.82     97.87 o 
   1  23   8     2610.21     2186.04     69.02 o 
   2  23   8     1794.50     1665.80     85.50 o 
   3  23   8      137.14      296.69     73.14 o 
   4  23   8     1646.03     1214.58     62.84 o 
   5  23   8      204.05      303.90     43.27 o 
   6  23   8      513.39      526.42     43.27 o 
   7  23   8      425.35      448.13     43.27 o 
   8  23   8      282.00      295.66     41.21 o 
  -8  24   8      140.76      148.35    181.31 o 
  -5  24   8      379.11      371.89     44.30 o 
  -3  24   8      342.61      449.16     53.57 o 
  -2  24   8      833.38      909.65     62.84 o 
   0  24   8      531.13      554.24     45.33 o 
   2  24   8      833.80      895.22     67.99 o 
   3  24   8      343.96      506.85     47.39 o 
   5  24   8      373.19      446.07     69.02 o 
   8  24   8      137.82      233.85     60.78 o 
  -7  25   8      543.45      694.34     53.57 o 
  -6  25   8      521.80      558.36     49.45 o 
  -5  25   8       56.85      137.01     41.21 o 
  -4  25   8      729.18      656.22     49.45 o 
  -3  25   8      792.86      749.97     60.78 o 
  -1  25   8      985.79      911.71     78.29 o 
   1  25   8      964.63      895.22     50.48 o 
   3  25   8      803.86      579.99     52.54 o 
   4  25   8      730.66      649.01     55.63 o 
   5  25   8       56.33       99.93     44.30 o 
   6  25   8      511.07      608.83     45.33 o 
   7  25   8      552.03      635.62     57.69 o 
  -7  26   8      571.67      619.14     51.51 o 
  -6  26   8       59.26      142.16     41.21 o 
  -5  26   8      137.65      180.28     42.24 o 
  -4  26   8      459.07      508.91     47.39 o 
  -3  26   8       73.00      161.74     80.35 o 
  -2  26   8     2070.81     1716.27     85.50 o 
   0  26   8      516.44      574.84     45.33 o 
   2  26   8     2098.71     1629.74     60.78 o 
   3  26   8       74.24      185.43     44.30 o 
   4  26   8      465.71      521.27     52.54 o 
   5  26   8      141.05       95.81     46.36 o 
   7  26   8      572.36      658.28     66.96 o 
  -5  27   8       60.48       74.17     40.18 o 
  -3  27   8      176.52      226.64     49.45 o 
  -1  27   8      994.76      877.71     66.96 o 
   0  27   8        2.47       81.38     53.57 o 
   1  27   8     1020.25      904.50     59.75 o 
   3  27   8      173.76      247.24     46.36 o 
   5  27   8       60.73       62.84     45.33 o 
   6  27   8       47.43      125.68     69.02 o 
  -7  28   8      521.10      492.42     50.48 o 
  -6  28   8      449.76      383.23     47.39 o 
  -5  28   8        3.44       46.36     40.18 o 
  -4  28   8     1288.99      975.58     61.81 o 
  -3  28   8     1070.64     1018.84     67.99 o 
  -2  28   8      475.14      577.93     57.69 o 
  -1  28   8      548.23      747.91     50.48 o 
   0  28   8       10.42       11.33     36.06 o 
   1  28   8      553.51      826.20     50.48 o 
   2  28   8      476.96      606.77     45.33 o 
   3  28   8     1074.66     1034.30     62.84 o 
   4  28   8     1309.45      904.50     61.81 o 
   5  28   8        3.63       71.08     45.33 o 
   6  28   8      456.72      394.56     73.14 o 
   7  28   8      521.80      435.76     44.30 o 
  -7  29   8       61.81      147.32     44.30 o 
  -6  29   8      233.17      266.82     44.30 o 
  -5  29   8      404.18      346.14     46.36 o 
  -3  29   8     1548.27     1655.49     84.47 o 
   0  29   8      102.95       73.14     37.09 o 
   3  29   8     1552.09     1589.56     67.99 o 
   5  29   8      402.70      306.99     51.51 o 
   6  29   8      225.66      211.19     45.33 o 
  -7  30   8        4.24      -14.42     41.21 o 
  -6  30   8       22.11      112.29     43.27 o 
  -5  30   8      199.91      167.92     42.24 o 
  -4  30   8      939.61      799.42     58.72 o 
  -3  30   8      141.04      371.89     95.81 o 
  -2  30   8      358.55      321.42     41.21 o 
  -1  30   8      457.17      457.40     50.48 o 
   0  30   8       12.87       62.84     38.12 o 
   1  30   8      449.88      494.48     89.63 o 
   2  30   8      367.60      322.45     44.30 o 
   4  30   8      953.81      701.55     59.75 o 
   5  30   8      197.43      190.58     49.45 o 
   6  30   8       21.82        8.24     47.39 o 
  -7  31   8       34.03       67.99     72.11 o 
  -6  31   8       69.23      110.23     42.24 o 
  -5  31   8       31.35      129.80     42.24 o 
  -3  31   8      586.68      597.50     59.75 o 
  -2  31   8      450.70      486.24     45.33 o 
  -1  31   8     1541.50     1321.72     64.90 o 
   0  31   8     1116.60      923.04     80.35 o 
   1  31   8     1547.50     1296.99     63.87 o 
   2  31   8      449.70      485.21     45.33 o 
   3  31   8      581.38      590.29     71.08 o 
   5  31   8       30.63      105.08     48.42 o 
   6  31   8       68.64       44.30     50.48 o 
   7  31   8       38.54       42.24     45.33 o 
  -6  32   8       53.66       34.00     42.24 o 
  -5  32   8      844.61      697.43     66.96 o 
  -4  32   8      513.85      523.33     54.60 o 
  -3  32   8      295.17      360.56     44.30 o 
  -2  32   8      366.05      439.89     45.33 o 
  -1  32   8      357.68      468.73     51.51 o 
   0  32   8       65.56      133.92     52.54 o 
   1  32   8      364.32      481.09     78.29 o 
   2  32   8      363.63      430.61     45.33 o 
   3  32   8      306.94      275.06     42.24 o 
   4  32   8      519.03      563.51     56.66 o 
   5  32   8      865.40      714.94     61.81 o 
   6  32   8       51.93       42.24     48.42 o 
  -6  33   8       59.94      125.68     44.30 o 
  -5  33   8      779.94      755.12     54.60 o 
  -4  33   8      179.79      138.04     47.39 o 
  -3  33   8       70.76       90.66     41.21 o 
  -2  33   8      735.82      751.00     52.54 o 
  -1  33   8      393.27      413.10     46.36 o 
   0  33   8      286.19      255.48     43.27 o 
   1  33   8      398.42      417.22     45.33 o 
   2  33   8      735.19      805.60     53.57 o 
   3  33   8       71.26      132.89     52.54 o 
   4  33   8      182.64      154.53     56.66 o 
   5  33   8      780.74      739.67     63.87 o 
   6  33   8       57.40       48.42     53.57 o 
  -6  34   8      310.93      274.03     46.36 o 
  -5  34   8      138.34      235.91     45.33 o 
  -4  34   8      182.70      230.76     56.66 o 
  -3  34   8      314.36      381.17     46.36 o 
  -1  34   8      122.00      131.86     42.24 o 
   0  34   8      756.37      751.00     52.54 o 
   1  34   8      122.30      154.53     41.21 o 
   3  34   8      317.50      293.60     43.27 o 
   4  34   8      189.68      209.13     44.30 o 
   5  34   8      131.51      222.52     44.30 o 
   6  34   8      314.34      266.82     54.60 o 
  -5  35   8      163.56      250.33     46.36 o 
  -4  35   8      215.45      315.23     64.90 o 
  -3  35   8      494.99      458.43     49.45 o 
  -2  35   8      515.81      589.26     50.48 o 
  -1  35   8      237.18      239.00     44.30 o 
   0  35   8      290.78      332.75     45.33 o 
   1  35   8      240.07      258.57     44.30 o 
   2  35   8      524.59      570.72     49.45 o 
   3  35   8      492.56      509.94     48.42 o 
   4  35   8      219.72      199.85     44.30 o 
   5  35   8      157.74      131.86     44.30 o 
   6  35   8       21.02       78.29     72.11 o 
  -6  36   8      440.88      421.34     85.50 o 
  -5  36   8      121.28      126.71     44.30 o 
  -4  36   8      796.60      740.70     65.93 o 
  -3  36   8      455.90      525.39     50.48 o 
  -2  36   8      287.01      332.75     45.33 o 
  -1  36   8       43.49       57.69     41.21 o 
   0  36   8      521.41      484.18     49.45 o 
   1  36   8       42.52       42.24     40.18 o 
   2  36   8      297.67      361.59     45.33 o 
   3  36   8      460.66      509.94     49.45 o 
   4  36   8      798.59      622.23     53.57 o 
   5  36   8      124.36      108.17     44.30 o 
   6  36   8      444.91      444.01     75.20 o 
  -5  37   8       32.09       27.81     42.24 o 
  -4  37   8       88.22      207.07     53.57 o 
  -3  37   8      124.69      210.16     45.33 o 
  -2  37   8      188.20      236.94     44.30 o 
  -1  37   8       17.17       66.96     42.24 o 
   0  37   8      174.08      319.35     46.36 o 
   1  37   8       18.61       13.39     41.21 o 
   2  37   8      194.60      235.91     44.30 o 
   3  37   8      123.41       90.66     42.24 o 
   5  37   8       32.70       28.84     44.30 o 
  -5  38   8       24.39      106.11     49.45 o 
  -4  38   8      854.02      858.14     80.35 o 
  -3  38   8      260.55      219.43     46.36 o 
  -2  38   8      274.15      308.02     47.39 o 
  -1  38   8       64.89       82.41     42.24 o 
   0  38   8       44.27       21.63     42.24 o 
   1  38   8       67.13       62.84     41.21 o 
   2  38   8      281.51      327.60     46.36 o 
   3  38   8      263.00      243.12     45.33 o 
   4  38   8      835.55      684.04     55.63 o 
   5  38   8       24.62      127.74     45.33 o 
  -5  39   8      295.08      358.50     55.63 o 
  -3  39   8      299.18      372.92     48.42 o 
  -2  39   8      279.92      406.92     74.17 o 
  -1  39   8      144.60      133.92     45.33 o 
   0  39   8       38.53       -3.09     42.24 o 
   1  39   8      152.77      189.55     44.30 o 
   2  39   8      283.30      374.98     51.51 o 
   3  39   8      309.02      310.08     71.08 o 
   5  39   8      289.39      358.50     51.51 o 
  -5  40   8       34.48      233.85    103.02 o 
  -4  40   8      344.11      379.11     51.51 o 
  -2  40   8       43.69       78.29     43.27 o 
  -1  40   8      150.82      202.94     54.60 o 
   0  40   8       27.72       71.08     43.27 o 
   1  40   8      148.52      155.56     45.33 o 
   2  40   8       43.91       91.69     42.24 o 
   3  40   8      426.98      492.42     70.05 o 
   4  40   8      343.90      279.18     48.42 o 
   5  40   8       33.03       46.36     90.66 o 
  -4  41   8       10.82       87.57     65.93 o 
  -3  41   8      486.98      590.29     54.60 o 
  -2  41   8      896.66      675.80     57.69 o 
  -1  41   8      171.59      127.74     45.33 o 
   0  41   8      131.52      123.62     45.33 o 
   1  41   8      163.71      169.98     45.33 o 
   2  41   8      900.61      719.06     54.60 o 
   3  41   8      490.70      544.96     53.57 o 
   4  41   8       11.64       97.87     47.39 o 
  -4  42   8      225.91      230.76     48.42 o 
  -2  42   8      787.14      741.73     58.72 o 
  -1  42   8      138.17      144.22     45.33 o 
   0  42   8      125.90      131.86     46.36 o 
   1  42   8      135.97      126.71     45.33 o 
   2  42   8      791.94      740.70     56.66 o 
   3  42   8       95.19      171.01     55.63 o 
   4  42   8      226.80      173.07     49.45 o 
  -3  43   8       12.09       70.05     46.36 o 
  -1  43   8      287.31      208.10     47.39 o 
   0  43   8      243.25      265.79     52.54 o 
   1  43   8      293.18      232.82     52.54 o 
   3  43   8       14.38       47.39     44.30 o 
   4  43   8      306.84       -9.27    289.48 o 
  -3  44   8      344.63      520.24     54.60 o 
  -2  44   8      383.48      438.86     52.54 o 
  -1  44   8      572.76      543.93     54.60 o 
   0  44   8       88.10       78.29     45.33 o 
   1  44   8      571.58      472.85     78.29 o 
   2  44   8      393.89      483.15     93.75 o 
   3  44   8      343.53      405.89     52.54 o 
  -2  45   8       57.62       90.66     63.87 o 
  -1  45   8      845.39      794.27     69.02 o 
   0  45   8       84.87      111.26     47.39 o 
   1  45   8      843.54      864.32     94.78 o 
   2  45   8       60.69      147.32     47.39 o 
   3  45   8      336.94     -146.29    352.32 o 
  -2  46   8       45.36      156.59     63.87 o 
  -1  46   8      247.90      379.11     51.51 o 
   0  46   8      362.72      293.60     51.51 o 
   1  46   8      250.71      436.79     78.29 o 
   2  46   8       48.46       64.90     51.51 o 
  -1  47   8      364.40      467.70     87.57 o 
   0  47   8      434.83      490.36     70.05 o 
   1  47   8      363.54      464.61     90.66 o 
   0   0   9       64.18       60.78     57.69 o 
   2   0   9     1192.65     1406.19     48.42 o 
   4   0   9     1559.87     1299.05     66.96 o 
   5   0   9      471.29      529.51     44.30 o 
   6   0   9        4.93       63.87     37.09 o 
   7   0   9      165.91      147.32     51.51 o 
   8   0   9      121.03      131.86     40.18 o 
  -8   1   9       91.34      142.16     41.21 o 
  -7   1   9      216.99      195.73     50.48 o 
  -6   1   9      131.47      224.58     48.42 o 
  -5   1   9      106.76      225.61     54.60 o 
  -4   1   9      423.39      572.78     53.57 o 
  -3   1   9     2010.24     1698.76     72.11 o 
  -2   1   9     1050.40     1021.94     47.39 o 
  -1   1   9     1824.20     1758.51     52.54 o 
   1   1   9     1838.13     1701.85     55.63 o 
   2   1   9     1067.50     1074.47     51.51 o 
   3   1   9     2032.89     1708.03     83.44 o 
   4   1   9      433.70      560.42     63.87 o 
   5   1   9      101.44      172.04     41.21 o 
   6   1   9      123.90      191.61     39.15 o 
   7   1   9      227.78      234.88     55.63 o 
   8   1   9       88.77      140.10     53.57 o 
  -8   2   9      120.37      185.43     43.27 o 
  -7   2   9      378.84      346.14     52.54 o 
  -6   2   9      245.64      252.39     48.42 o 
  -5   2   9      134.21      138.04     38.12 o 
  -4   2   9      237.52      310.08     44.30 o 
   4   2   9      241.40      323.48     48.42 o 
   5   2   9      137.13      124.65     38.12 o 
   6   2   9      251.67      231.79     40.18 o 
   7   2   9      390.10      407.95     61.81 o 
   8   2   9      119.80      125.68     40.18 o 
  -8   3   9       41.77      128.77     42.24 o 
  -7   3   9      165.65      259.60     43.27 o 
  -6   3   9       32.93       95.81     40.18 o 
  -5   3   9      212.16      235.91     41.21 o 
  -4   3   9      843.04      841.65     52.54 o 
  -3   3   9     3921.91     2909.22     88.60 o 
  -1   3   9     3800.30     3312.02     86.53 o 
   0   3   9     3138.80     2942.19     87.57 o 
   1   3   9     3808.29     3268.75    111.26 o 
   3   3   9     3909.38     2882.43    147.32 o 
   4   3   9      851.99      804.57     70.05 o 
   5   3   9      211.18      215.31     40.18 o 
   6   3   9       33.95      142.16     38.12 o 
   7   3   9      168.14      201.91     62.84 o 
   8   3   9       43.12       93.75     40.18 o 
  -2   4   9      933.75     1037.39     51.51 o 
   2   4   9      931.29     1087.87     54.60 o 
   5   4   9      218.72      313.17     53.57 o 
   6   4   9       23.10       57.69     37.09 o 
   7   4   9       32.51      130.83     58.72 o 
   8   4   9      145.79      184.40     42.24 o 
  -8   5   9      496.72      436.79     49.45 o 
  -6   5   9      134.82      114.35     39.15 o 
  -5   5   9     1124.64     1033.27     48.42 o 
  -4   5   9     1939.37     1677.13     65.93 o 
  -2   5   9      572.27      634.59     44.30 o 
  -1   5   9     2237.03     1982.06     57.69 o 
   0   5   9      513.73      482.12     42.24 o 
   1   5   9     2261.87     1986.18     90.66 o 
   2   5   9      582.30      681.98     41.21 o 
   4   5   9     1948.23     1654.46     67.99 o 
   5   5   9     1109.45      981.76     45.33 o 
   6   5   9      138.18      184.40     31.94 o 
   8   5   9      495.12      427.52     45.33 o 
  -8   6   9      179.52      306.99     47.39 o 
  -7   6   9      276.31      331.72     44.30 o 
  -5   6   9      264.16      469.76     56.66 o 
  -3   6   9      814.15      784.99     52.54 o 
  -2   6   9      839.30      740.70     46.36 o 
  -1   6   9      393.81      575.87     64.90 o 
   1   6   9      387.41      620.17     70.05 o 
   2   6   9      826.49      816.93     49.45 o 
   3   6   9      832.37      771.60     48.42 o 
   4   6   9      506.03      790.15     70.05 o 
   5   6   9      265.66      397.65     45.33 o 
   7   6   9      292.04      251.36     44.30 o 
   8   6   9      182.88      306.99     44.30 o 
  -8   7   9      282.10      325.54     45.33 o 
  -7   7   9      277.51      263.73     47.39 o 
  -6   7   9      453.64      436.79     44.30 o 
  -5   7   9      187.47      285.36     42.24 o 
  -4   7   9      366.27      624.29     40.18 o 
  -2   7   9      732.35      741.73     52.54 o 
  -1   7   9      739.45      770.57     42.24 o 
   0   7   9     1888.50     1732.76     60.78 o 
   1   7   9      752.86      789.12     41.21 o 
   2   7   9      734.63      793.24     69.02 o 
   6   7   9      467.52      371.89     42.24 o 
   7   7   9      280.41      250.33     36.06 o 
   8   7   9      286.49      304.93     45.33 o 
  -8   8   9      235.56      239.00     51.51 o 
  -7   8   9       15.30      119.50     40.18 o 
  -5   8   9      639.75      822.08     52.54 o 
  -4   8   9     1085.28      978.67     47.39 o 
  -3   8   9     3056.93     2448.73     93.75 o 
  -2   8   9      331.13      441.95     46.36 o 
   0   8   9      491.93      607.80     46.36 o 
   1   8   9      157.16      176.16     58.72 o 
   2   8   9      329.88      474.91     43.27 o 
   3   8   9     3009.27     2479.64    126.71 o 
   4   8   9     1071.99      943.64     52.54 o 
   5   8   9      639.01      993.09     63.87 o 
   6   8   9      158.26      175.13     32.97 o 
   7   8   9       15.49       51.51     32.97 o 
   8   8   9      233.03      289.48     44.30 o 
  -7   9   9       20.68       76.23     47.39 o 
  -6   9   9      196.24      193.67     42.24 o 
  -5   9   9     1303.32     1308.32     61.81 o 
  -4   9   9      691.39      842.68     51.51 o 
  -2   9   9      316.83      292.57     44.30 o 
  -1   9   9       83.23       93.75     32.97 o 
   1   9   9       84.08      110.23     30.91 o 
   2   9   9      315.91      351.29     41.21 o 
   4   9   9      702.57      767.48     49.45 o 
   5   9   9     1308.16     1238.27     55.63 o 
   6   9   9      204.82      174.10     34.00 o 
   7   9   9       21.44       44.30     32.97 o 
  -8  10   9      543.27      561.45     76.23 o 
  -7  10   9      349.63      163.80     60.78 o 
  -6  10   9      158.42      237.97     43.27 o 
  -4  10   9      993.46     1042.54     55.63 o 
  -3  10   9      945.53      990.00     58.72 o 
  -1  10   9       50.92      -14.42     30.91 o 
   0  10   9     2714.31     2314.81     76.23 o 
   1  10   9       54.80       93.75     30.91 o 
   3  10   9      935.10      962.19     53.57 o 
   4  10   9     1003.53      998.24     53.57 o 
   6  10   9      163.95      186.46     34.00 o 
   7  10   9      350.30      197.79     37.09 o 
   8  10   9      546.22      461.52     52.54 o 
  -8  11   9      421.95      393.53    115.38 o 
  -6  11   9      603.64      536.72     48.42 o 
  -5  11   9      412.28      328.63     44.30 o 
  -4  11   9      224.66      487.27     45.33 o 
  -2  11   9     1920.08     1594.71     73.14 o 
  -1  11   9      122.83       45.33     31.94 o 
   1  11   9      122.87      133.92     36.06 o 
   2  11   9     1934.65     1687.43     80.35 o 
   4  11   9      217.08      420.31     65.93 o 
   5  11   9      412.23      344.08     39.15 o 
   6  11   9      608.76      513.03     39.15 o 
   8  11   9      429.92      575.87    140.10 o 
  -7  12   9       98.94      184.40     71.08 o 
  -6  12   9      312.31      385.29     60.78 o 
  -5  12   9      152.17      211.19     39.15 o 
  -3  12   9      331.38      306.99     46.36 o 
   0  12   9      927.63      926.13     47.39 o 
   3  12   9      334.59      413.10     42.24 o 
   5  12   9      147.70      226.64     51.51 o 
   6  12   9      309.27      372.92     37.09 o 
   7  12   9       99.61      213.25     49.45 o 
  -7  13   9      407.68      415.16     61.81 o 
  -6  13   9      374.42      325.54     45.33 o 
  -5  13   9       56.05      139.07     38.12 o 
  -4  13   9      989.20      798.39     52.54 o 
  -3  13   9      407.73      520.24     51.51 o 
  -2  13   9      384.55      429.58     47.39 o 
  -1  13   9     3167.67     2943.22    146.29 o 
   0  13   9     1024.30      995.15     49.45 o 
   1  13   9     3152.94     2956.61    126.71 o 
   2  13   9      380.38      430.61     43.27 o 
   4  13   9      994.35      797.36     56.66 o 
   6  13   9      365.42      318.32     37.09 o 
   7  13   9      407.26      476.97     42.24 o 
  -7  14   9      580.16      627.38     62.84 o 
  -5  14   9      248.59      246.21     40.18 o 
  -3  14   9      764.09      728.34     55.63 o 
  -2  14   9      253.98      253.42     44.30 o 
  -1  14   9      548.84      781.90    113.32 o 
   0  14   9       33.98      152.47     58.72 o 
   2  14   9      258.09      294.63     42.24 o 
   3  14   9      761.86      757.18     54.60 o 
   5  14   9      253.96      321.42     39.15 o 
   7  14   9      579.55      653.13     45.33 o 
  -7  15   9     1006.00      922.01     60.78 o 
  -6  15   9      342.28      281.24     47.39 o 
  -4  15   9      483.15      500.67     47.39 o 
  -3  15   9      289.27      319.35     61.81 o 
  -2  15   9      112.69      207.07     42.24 o 
  -1  15   9      246.12      313.17     54.60 o 
   0  15   9       80.03       77.26     32.97 o 
   1  15   9      243.71      255.48     31.94 o 
   3  15   9      276.11      289.48     41.21 o 
   4  15   9      475.75      512.00     45.33 o 
   6  15   9      331.59      313.17     39.15 o 
   7  15   9      989.35      842.68     49.45 o 
  -7  16   9      431.20      563.51     66.96 o 
  -6  16   9       84.33      144.22     44.30 o 
  -5  16   9      929.39      841.65     52.54 o 
  -4  16   9      754.25      644.89     49.45 o 
  -3  16   9       89.10      119.50     43.27 o 
  -2  16   9      939.90      690.22     55.63 o 
  -1  16   9      604.62      765.42     44.30 o 
   0  16   9       80.40       71.08     32.97 o 
   1  16   9      594.59      790.15     59.75 o 
   2  16   9      937.76      734.52     49.45 o 
   4  16   9      752.38      662.40     49.45 o 
   5  16   9      917.60      886.98     54.60 o 
   6  16   9       83.19      131.86     38.12 o 
   7  16   9      428.38      485.21     43.27 o 
  -7  17   9       33.24      145.25     50.48 o 
  -4  17   9      278.61      384.26     46.36 o 
  -3  17   9      141.17      143.19     72.11 o 
  -1  17   9     3059.96     2635.19     82.41 o 
   0  17   9      552.73      530.54     41.21 o 
   1  17   9     3060.76     2541.45    105.08 o 
   3  17   9      138.87      130.83     45.33 o 
   4  17   9      273.41      406.92     44.30 o 
  -7  18   9      107.67      105.08     45.33 o 
  -6  18   9      762.63      539.81     52.54 o 
  -5  18   9      640.18      640.77     67.99 o 
  -4  18   9       10.56       89.63     41.21 o 
  -3  18   9      162.20      252.39     58.72 o 
  -2  18   9      795.24      831.35     56.66 o 
  -1  18   9     1021.65     1184.70    101.99 o 
   0  18   9      718.28      570.72     41.21 o 
   1  18   9     1007.31     1135.26    133.92 o 
   2  18   9      792.71      805.60     52.54 o 
   5  18   9      646.08      645.92     50.48 o 
   6  18   9      753.13      609.86     65.93 o 
   7  18   9      102.28      142.16     38.12 o 
  -5  19   9       84.10      177.19     42.24 o 
  -4  19   9      438.85      363.65     46.36 o 
  -3  19   9      667.11      627.38     53.57 o 
  -2  19   9      438.92      539.81     72.11 o 
  -1  19   9      255.09      435.76     47.39 o 
   0  19   9      284.20      292.57     37.09 o 
   2  19   9      448.77      574.84     47.39 o 
   3  19   9      685.48      628.41     49.45 o 
   4  19   9      446.99      343.05     44.30 o 
   5  19   9       86.85      207.07     62.84 o 
   6  19   9      277.07      420.31     45.33 o 
   7  19   9      201.39      266.82     41.21 o 
  -7  20   9      281.26      282.27     50.48 o 
  -6  20   9      587.68      526.42     48.42 o 
  -4  20   9       70.97      217.37     43.27 o 
  -3  20   9     1067.93     1013.69     62.84 o 
  -2  20   9      609.74      473.88     50.48 o 
  -1  20   9      876.46      981.76     59.75 o 
   1  20   9      879.48     1016.78     51.51 o 
   2  20   9      612.87      519.21     47.39 o 
   3  20   9     1068.91      944.67     65.93 o 
   6  20   9      567.62      474.91     47.39 o 
   7  20   9      282.73      250.33     40.18 o 
  -7  21   9      108.59      179.25     49.45 o 
  -6  21   9      494.18      581.02     50.48 o 
  -5  21   9      926.27      868.44     63.87 o 
  -4  21   9     1156.30     1019.88    101.99 o 
  -3  21   9      338.38      347.17     53.57 o 
  -2  21   9      179.12      254.45     52.54 o 
  -1  21   9     2106.43     1816.20     80.35 o 
   0  21   9     2124.40     2117.01    120.53 o 
   1  21   9     2144.27     1857.41     69.02 o 
   2  21   9      183.56      230.76     42.24 o 
   3  21   9      332.79      356.44     44.30 o 
   4  21   9     1170.77     1033.27     61.81 o 
   5  21   9      922.03      788.09     54.60 o 
   6  21   9      501.81      581.02     61.81 o 
   7  21   9      108.97      143.19     38.12 o 
  -7  22   9      235.19      180.28     64.90 o 
  -6  22   9      735.93      637.68     51.51 o 
  -5  22   9      403.38      544.96     49.45 o 
  -3  22   9       31.39      150.41     45.33 o 
  -1  22   9      341.81      544.96    107.14 o 
   0  22   9      895.91     1236.21     64.90 o 
   1  22   9      353.15      526.42     79.32 o 
   3  22   9       33.63       98.90     39.15 o 
   5  22   9      410.15      534.66     49.45 o 
   6  22   9      738.23      670.65     52.54 o 
   7  22   9      234.92      152.47     47.39 o 
  -5  23   9      287.42      378.07     50.48 o 
  -4  23   9      906.22      557.33     57.69 o 
  -3  23   9       94.56       40.18     53.57 o 
  -2  23   9     1562.14     1218.70     66.96 o 
  -1  23   9       25.56      249.30    176.16 o 
   0  23   9      580.79      741.73     62.84 o 
   2  23   9     1554.56     1241.36     72.11 o 
   3  23   9       96.60      156.59     42.24 o 
   4  23   9      910.43      594.41     51.51 o 
   5  23   9      290.60      301.84     45.33 o 
  -6  24   9      176.91      277.12     45.33 o 
  -4  24   9      343.92      365.71     53.57 o 
  -3  24   9      679.81      685.07     91.69 o 
  -2  24   9      500.75      657.25     56.66 o 
  -1  24   9      504.42      384.26     41.21 o 
   0  24   9      120.53       96.84     39.15 o 
   1  24   9      511.43      407.95     40.18 o 
   2  24   9      496.55      547.02     57.69 o 
   3  24   9      683.90      723.18     52.54 o 
   4  24   9      350.69      339.96     46.36 o 
   6  24   9      184.84      293.60     49.45 o 
  -6  25   9      663.82      607.80     52.54 o 
  -5  25   9      680.98      668.58     53.57 o 
  -3  25   9      287.00      347.17     52.54 o 
  -2  25   9       17.32       35.03     47.39 o 
   0  25   9        0.97       -6.18     42.24 o 
   2  25   9       15.55      105.08     40.18 o 
   5  25   9      674.05      731.43     58.72 o 
   6  25   9      688.03      616.05     57.69 o 
  -5  26   9      814.31      903.47     57.69 o 
  -4  26   9     1651.74     1378.38     80.35 o 
  -3  26   9        9.27       61.81     46.36 o 
  -2  26   9      186.59      173.07     48.42 o 
  -1  26   9      123.98      167.92     39.15 o 
   0  26   9        1.30       46.36     60.78 o 
   1  26   9      129.01      132.89     37.09 o 
   2  26   9      182.97      251.36     46.36 o 
   3  26   9        9.93       52.54     42.24 o 
   4  26   9     1649.06     1373.23     75.20 o 
   5  26   9      821.80      861.23     62.84 o 
  -6  27   9      535.08      697.43     54.60 o 
  -5  27   9      235.82      256.51     55.63 o 
  -4  27   9      373.60      570.72     65.93 o 
  -3  27   9       70.72      117.44     49.45 o 
  -2  27   9      296.83      263.73     50.48 o 
  -1  27   9      183.47      262.70     41.21 o 
   1  27   9      185.92      314.20     70.05 o 
   2  27   9      295.32      357.47     49.45 o 
   3  27   9       73.53       85.50     44.30 o 
   4  27   9      372.08      537.75    106.11 o 
   5  27   9      232.24      314.20     71.08 o 
   6  27   9      536.46      720.09     60.78 o 
  -6  28   9     1063.02      957.03     60.78 o 
  -5  28   9       34.04       95.81     47.39 o 
  -3  28   9      122.72      128.77     55.63 o 
  -2  28   9      522.73      566.60     57.69 o 
  -1  28   9      399.72      353.35     43.27 o 
   0  28   9     1474.14     1270.21     61.81 o 
   1  28   9      403.71      367.77     42.24 o 
   2  28   9      522.21      598.53     46.36 o 
   3  28   9      119.97      354.38    275.06 o 
   4  28   9       18.31      144.22     54.60 o 
   5  28   9       33.05       97.87     45.33 o 
   6  28   9     1060.89      898.31     65.93 o 
  -6  29   9      142.58      348.20    106.11 o 
  -5  29   9        6.27       91.69     46.36 o 
  -4  29   9      145.14      211.19     59.75 o 
  -3  29   9      418.21      396.62     64.90 o 
  -2  29   9      284.52      246.21     50.48 o 
  -1  29   9      315.08      301.84     42.24 o 
   0  29   9      853.91      722.15     50.48 o 
   1  29   9      312.48      322.45     42.24 o 
   2  29   9      278.01      318.32     41.21 o 
   3  29   9      424.40      369.83     51.51 o 
   4  29   9      149.60      144.22     46.36 o 
   5  29   9        6.15       79.32     86.53 o 
  -5  30   9      473.14      467.70     55.63 o 
  -4  30   9      253.60      233.85     52.54 o 
  -3  30   9      208.10      285.36     54.60 o 
  -2  30   9      184.31      193.67     49.45 o 
  -1  30   9      272.31      216.34     41.21 o 
   0  30   9      454.29      533.63     70.05 o 
   1  30   9      268.37      312.14     48.42 o 
   2  30   9      188.01      222.52     41.21 o 
   4  30   9      245.25      213.25     49.45 o 
   5  30   9      462.97      492.42     61.81 o 
  -5  31   9     1019.99      818.99     63.87 o 
  -4  31   9      271.56      222.52     52.54 o 
  -3  31   9      614.65      658.28     62.84 o 
  -2  31   9      297.88      316.26     53.57 o 
  -1  31   9      453.81      475.94     59.75 o 
   0  31   9       70.10      128.77     56.66 o 
   1  31   9      451.32      543.93     80.35 o 
   2  31   9      303.85      388.38     44.30 o 
   3  31   9      621.89      608.83     66.96 o 
   4  31   9      266.57      239.00     55.63 o 
   5  31   9     1022.72      875.65     64.90 o 
  -4  32   9      452.93      408.98     57.69 o 
  -3  32   9      220.10      274.03     57.69 o 
  -2  32   9      805.41      725.24     52.54 o 
  -1  32   9       39.00       79.32     40.18 o 
   0  32   9       61.53       24.72     39.15 o 
   1  32   9       38.05       66.96     78.29 o 
   2  32   9      814.42      769.54     51.51 o 
   3  32   9      217.47      323.48     50.48 o 
   4  32   9      455.81      384.26     53.57 o 
  -5  33   9      162.37      191.61     51.51 o 
  -3  33   9       93.46      172.04     52.54 o 
  -2  33   9      442.04      515.09     51.51 o 
  -1  33   9       73.72       43.27     39.15 o 
   1  33   9       66.72       96.84     45.33 o 
   2  33   9      443.03      447.10     50.48 o 
   3  33   9       89.78      145.25     39.15 o 
   5  33   9      153.42      173.07     52.54 o 
  -4  34   9      817.47      733.49     65.93 o 
  -3  34   9       58.11       88.60     50.48 o 
  -2  34   9       12.59       88.60     40.18 o 
  -1  34   9      291.57      263.73     44.30 o 
   0  34   9       53.24      110.23     41.21 o 
   1  34   9      299.72      169.98     42.24 o 
   2  34   9       13.45       84.47     40.18 o 
   3  34   9       59.66       95.81     39.15 o 
   4  34   9      809.21      729.37    104.05 o 
   5  34   9      257.40       96.84    248.27 o 
  -3  35   9       65.42      116.41     51.51 o 
  -2  35   9       20.14       47.39     40.18 o 
  -1  35   9       90.35      151.44     42.24 o 
   0  35   9      360.12      423.40     47.39 o 
   2  35   9       18.81       75.20     40.18 o 
   3  35   9       67.15       99.93     39.15 o 
   4  35   9      170.65      306.99     69.02 o 
  -4  36   9      296.19      369.83     58.72 o 
  -3  36   9      452.40      454.31     70.05 o 
  -2  36   9      248.94      280.21     44.30 o 
   0  36   9       53.51       66.96     41.21 o 
   1  36   9       93.39      103.02     42.24 o 
   2  36   9      248.27      242.09     50.48 o 
   3  36   9      452.76      365.71     45.33 o 
   4  36   9      300.11      244.15     56.66 o 
  -3  37   9       54.48       88.60     52.54 o 
  -2  37   9       16.38       84.47     41.21 o 
  -1  37   9       52.33       62.84     42.24 o 
   0  37   9      174.80      118.47     42.24 o 
   2  37   9       15.25       29.88     54.60 o 
   4  37   9        1.85       73.14    245.18 o 
  -3  38   9      434.26      456.37     49.45 o 
  -2  38   9       93.47       56.66     42.24 o 
  -1  38   9      319.80      397.65     54.60 o 
   0  38   9       65.90       67.99     57.69 o 
   1  38   9      316.38      300.81     46.36 o 
   2  38   9       91.39       69.02     42.24 o 
   3  38   9      435.87      467.70     53.57 o 
  -3  39   9       62.89      172.04     64.90 o 
  -2  39   9       35.00       16.48     41.21 o 
  -1  39   9      184.61      271.97     46.36 o 
   0  39   9      555.92      575.87     55.63 o 
   1  39   9      186.14      245.18     46.36 o 
   2  39   9       35.38       51.51     42.24 o 
   3  39   9       61.96      135.98     58.72 o 
  -2  40   9      158.58      149.38     49.45 o 
  -1  40   9      381.31      317.29     47.39 o 
   1  40   9      387.86      324.51     58.72 o 
   2  40   9      160.30      119.50     50.48 o 
  -1  41   9       76.98      101.99     64.90 o 
   0  41   9      599.64      575.87     75.20 o 
   2  41   9      225.65      240.03    366.74 o 
   0  42   9      619.82      541.87    128.77 o 
   1  42   9      340.08      -89.63    311.11 o 
   0   0  10      295.50      299.78     52.54 o 
   1   0  10     1673.94     1517.45     56.66 o 
   2   0  10     1090.06      920.98     47.39 o 
   3   0  10      932.63      890.07     61.81 o 
   4   0  10      768.58      859.17     61.81 o 
   5   0  10      233.68      317.29     50.48 o 
   6   0  10       78.64       66.96     47.39 o 
  -6   1  10      125.80      203.98     50.48 o 
  -5   1  10      285.48      317.29     50.48 o 
  -2   1  10      485.55      585.14     48.42 o 
   0   1  10      404.13      446.07     36.06 o 
   2   1  10      489.30      635.62     41.21 o 
   5   1  10      278.83      291.54     49.45 o 
   6   1  10      125.92      124.65     48.42 o 
  -5   2  10      265.86      299.78     46.36 o 
  -4   2  10      269.66      366.74     50.48 o 
  -3   2  10      743.04      601.62     61.81 o 
  -2   2  10      364.78      417.22     35.03 o 
  -1   2  10     1757.39     1514.36     55.63 o 
   1   2  10     1769.08     1529.81     61.81 o 
   2   2  10      374.10      390.44     41.21 o 
   3   2  10      737.04      532.60     55.63 o 
   4   2  10      268.91      380.14     51.51 o 
   5   2  10      270.64      228.70     49.45 o 
   6   2  10       83.95      167.92     60.78 o 
  -6   3  10      203.17      294.63     63.87 o 
  -5   3  10      223.82      171.01     56.66 o 
  -4   3  10      314.61      313.17     49.45 o 
   0   3  10     1746.68     1474.18     60.78 o 
   3   3  10       56.80      174.10     47.39 o 
   4   3  10      311.90      311.11     63.87 o 
   5   3  10      220.84      189.55     46.36 o 
   6   3  10      197.22      206.04     56.66 o 
  -4   4  10       47.76      114.35     37.09 o 
  -3   4  10      416.84      486.24     45.33 o 
  -1   4  10      296.67      362.62     35.03 o 
   1   4  10      307.58      377.04     37.09 o 
   3   4  10      418.69      467.70     42.24 o 
  -6   5  10      560.10      405.89     54.60 o 
  -5   5  10      441.22      489.33     53.57 o 
  -4   5  10      183.47      110.23     37.09 o 
  -3   5  10      572.41      552.17     43.27 o 
   0   5  10     1560.11     1465.94     60.78 o 
   3   5  10      554.10      613.99     45.33 o 
   4   5  10      174.75      169.98     48.42 o 
   5   5  10      442.68      346.14     52.54 o 
   6   5  10      547.74      394.56     60.78 o 
  -3   6  10     1023.34      791.18     47.39 o 
  -2   6  10     1910.33     1549.39     94.78 o 
  -1   6  10      598.04      650.04     42.24 o 
   1   6  10      570.16      566.60     41.21 o 
   2   6  10     1898.90     1650.34     69.02 o 
   3   6  10     1015.90      790.15     50.48 o 
  -6   7  10      115.22      147.32     40.18 o 
  -5   7  10      706.72      565.57     52.54 o 
  -4   7  10      764.42      582.05     57.69 o 
  -1   7  10      412.85      462.55     39.15 o 
   0   7  10     1733.79     1381.47     64.90 o 
   1   7  10      410.66      433.70     39.15 o 
   4   7  10      776.91      668.58     46.36 o 
   5   7  10      722.25      502.73     43.27 o 
   6   7  10      115.42       50.48     42.24 o 
  -6   8  10       10.46       43.27     47.39 o 
  -5   8  10      239.24      312.14     48.42 o 
  -2   8  10      467.18      376.01     46.36 o 
  -1   8  10     1205.43      979.70     50.48 o 
   0   8  10      133.84      267.85     49.45 o 
   1   8  10     1195.37      949.82     49.45 o 
   2   8  10      459.02      387.35     37.09 o 
   5   8  10      230.56      332.75     40.18 o 
   6   8  10       11.88       51.51     34.00 o 
  -6   9  10      179.84      227.67     43.27 o 
  -5   9  10      403.10      418.25     50.48 o 
  -4   9  10       74.63       76.23     41.21 o 
  -3   9  10      974.39      846.81     57.69 o 
  -2   9  10      115.06      167.92     43.27 o 
   0   9  10       50.02       65.93     34.00 o 
   2   9  10      116.64      179.25     34.00 o 
   3   9  10      961.47      968.37     58.72 o 
   4   9  10       75.31      110.23     37.09 o 
   5   9  10      400.78      385.29     42.24 o 
   6   9  10      181.67      200.88     37.09 o 
  -6  10  10      149.52      158.65     42.24 o 
  -5  10  10      286.30      331.72     52.54 o 
  -4  10  10      256.32      236.94     44.30 o 
  -3  10  10     1366.94     1318.63     69.02 o 
  -2  10  10       21.67       12.36     41.21 o 
  -1  10  10     1303.85     1021.94     70.05 o 
   0  10  10      299.60      278.15     37.09 o 
   1  10  10     1318.42     1004.42     69.02 o 
   2  10  10       23.36       74.17     37.09 o 
   3  10  10     1378.94     1322.75     74.17 o 
   4  10  10      253.15      214.28     40.18 o 
   5  10  10      288.58      290.51     43.27 o 
   6  10  10      154.94      231.79     39.15 o 
  -6  11  10        9.78       59.75     40.18 o 
  -4  11  10      118.04      221.49     45.33 o 
  -3  11  10      344.96      587.20     81.38 o 
  -2  11  10      162.18      241.06     44.30 o 
   0  11  10      205.17      234.88     42.24 o 
   2  11  10      168.49      141.13     41.21 o 
   3  11  10      335.66      550.11     81.38 o 
   5  11  10       73.62      162.77     38.12 o 
   6  11  10       11.16        7.21     36.06 o 
  -6  12  10       54.99       56.66     41.21 o 
  -5  12  10      367.58      439.89     57.69 o 
  -4  12  10      208.86      153.50     48.42 o 
  -3  12  10       95.70       87.57     43.27 o 
  -2  12  10      315.11      379.11     47.39 o 
  -1  12  10      386.39      382.20     46.36 o 
   0  12  10      621.14      537.75     41.21 o 
   1  12  10      392.61      360.56     38.12 o 
   3  12  10       98.98      143.19     39.15 o 
   4  12  10      212.85      171.01     44.30 o 
   5  12  10      377.39      407.95     44.30 o 
   6  12  10       48.43      -10.30     35.03 o 
  -6  13  10      102.54       70.05     42.24 o 
  -5  13  10      606.95      564.54     56.66 o 
  -4  13  10       27.50       99.93     43.27 o 
  -3  13  10      256.37      235.91     45.33 o 
  -2  13  10      422.87      336.87     47.39 o 
   0  13  10      230.76      277.12     44.30 o 
   2  13  10      434.18      428.55     44.30 o 
   3  13  10      250.86      241.06     42.24 o 
   5  13  10      585.94      591.32     47.39 o 
   6  13  10      106.96       87.57     40.18 o 
  -6  14  10       72.71      174.10     44.30 o 
  -4  14  10      129.08      189.55     45.33 o 
  -3  14  10       85.77      171.01     45.33 o 
  -1  14  10     1084.02     1068.29     60.78 o 
   1  14  10     1081.98     1086.84     54.60 o 
   4  14  10      132.30      198.82     40.18 o 
  -6  15  10      637.13      583.08     66.96 o 
  -5  15  10      346.76      252.39     45.33 o 
  -4  15  10      560.37      514.06     53.57 o 
  -3  15  10      476.37      379.11     49.45 o 
  -2  15  10      339.39      332.75     47.39 o 
  -1  15  10      816.63      839.59     55.63 o 
   0  15  10      786.43      683.01     44.30 o 
   1  15  10      824.87      796.33     52.54 o 
   2  15  10      344.77      406.92     44.30 o 
   3  15  10      474.64      405.89     44.30 o 
   4  15  10      550.18      575.87     57.69 o 
   5  15  10      338.36      261.66     41.21 o 
   6  15  10      635.82      643.86     53.57 o 
  -4  16  10      432.81      405.89     50.48 o 
  -2  16  10     1171.30     1079.63     81.38 o 
  -1  16  10      603.24      581.02     42.24 o 
   0  16  10       69.97      212.22     37.09 o 
   1  16  10      602.13      618.11     43.27 o 
   2  16  10     1170.76     1090.96     59.75 o 
   4  16  10      436.36      426.49     45.33 o 
   5  16  10        8.52       59.75     37.09 o 
  -6  17  10      583.38      488.30     70.05 o 
  -5  17  10       74.53       74.17     42.24 o 
  -3  17  10      309.70      299.78     47.39 o 
  -2  17  10      474.26      598.53     75.20 o 
  -1  17  10      342.70      420.31     39.15 o 
   0  17  10      411.92      349.23     39.15 o 
   1  17  10      342.32      397.65     39.15 o 
   2  17  10      487.03      620.17     49.45 o 
   3  17  10      315.74      338.93     46.36 o 
   5  17  10       74.35       34.00     37.09 o 
   6  17  10      583.61      504.79     54.60 o 
  -6  18  10      167.92      382.20    110.23 o 
  -5  18  10      249.94      236.94     47.39 o 
  -3  18  10       40.50      104.05     44.30 o 
  -2  18  10      281.74      323.48     48.42 o 
  -1  18  10      118.68      250.33     44.30 o 
   0  18  10      331.20      293.60     38.12 o 
   1  18  10      117.49      219.43     37.09 o 
   2  18  10      282.99      331.72     45.33 o 
   3  18  10       36.06      128.77     40.18 o 
   5  18  10      249.51      176.16     41.21 o 
   6  18  10      169.08      246.21     79.32 o 
  -5  19  10      126.38      150.41     57.69 o 
  -4  19  10      636.24      561.45     80.35 o 
  -3  19  10      482.21      436.79     51.51 o 
  -2  19  10      267.13      345.11     48.42 o 
  -1  19  10      256.35      261.66     45.33 o 
   2  19  10      269.23      318.32     43.27 o 
   3  19  10      487.24      468.73     80.35 o 
   4  19  10      643.11      440.92     47.39 o 
   5  19  10      121.57      123.62     41.21 o 
  -5  20  10      407.64      337.90     79.32 o 
  -4  20  10       21.72      134.95     46.36 o 
  -2  20  10      736.52      728.34     56.66 o 
  -1  20  10      306.59      343.05     46.36 o 
   0  20  10      685.63      586.17     44.30 o 
   1  20  10      310.17      321.42     39.15 o 
   2  20  10      738.15      755.12     53.57 o 
   5  20  10      419.65      371.89     54.60 o 
  -5  21  10       76.58      177.19     70.05 o 
  -4  21  10      180.60      233.85     51.51 o 
  -3  21  10      160.56      191.61     46.36 o 
  -2  21  10      772.64      788.09     58.72 o 
   0  21  10      124.83      312.14     39.15 o 
   1  21  10      252.12      378.07     40.18 o 
   2  21  10      773.32      803.54     54.60 o 
   3  21  10      157.44      219.43     50.48 o 
   4  21  10      190.86      232.82     43.27 o 
   5  21  10       77.52      127.74     48.42 o 
  -5  22  10       25.80       21.63     60.78 o 
  -4  22  10      671.26      634.59     61.81 o 
  -3  22  10      400.57      414.13     51.51 o 
  -2  22  10     1004.54      876.68     59.75 o 
  -1  22  10      421.67      460.49     49.45 o 
   0  22  10      969.42      812.81     67.99 o 
   1  22  10      411.38      413.10     41.21 o 
   2  22  10     1007.79      916.86     78.29 o 
   3  22  10      399.66      351.29     46.36 o 
   4  22  10      680.38      677.86     52.54 o 
   5  22  10       24.05       51.51     42.24 o 
  -5  23  10       83.83       83.44     53.57 o 
  -4  23  10      582.62      692.28     61.81 o 
  -1  23  10      424.93      458.43     54.60 o 
   1  23  10      428.19      432.67     41.21 o 
   4  23  10      584.87      619.14     52.54 o 
   5  23  10       87.39       91.69     44.30 o 
  -5  24  10       25.67      122.59     55.63 o 
  -3  24  10      878.52      799.42     62.84 o 
  -2  24  10      899.19      870.50     61.81 o 
  -1  24  10      442.93      464.61     43.27 o 
   0  24  10      190.56      189.55     37.09 o 
   1  24  10      451.61      502.73     42.24 o 
   2  24  10      911.91      807.66     56.66 o 
   3  24  10      867.05      723.18     57.69 o 
   4  24  10       29.86      139.07     43.27 o 
   5  24  10       27.39       77.26     44.30 o 
  -4  25  10      225.95      200.88     51.51 o 
   0  25  10       63.68      108.17     36.06 o 
   4  25  10      225.18      311.11     66.96 o 
   5  25  10      248.81      255.48    228.70 o 
  -4  26  10      102.96      168.95     51.51 o 
  -3  26  10      443.46      459.46     55.63 o 
  -2  26  10      163.60      145.25     48.42 o 
  -1  26  10      901.28      839.59     53.57 o 
   0  26  10      381.91      419.28     42.24 o 
   1  26  10      880.47      708.76     55.63 o 
   2  26  10      163.22      123.62     42.24 o 
   3  26  10      445.66      407.95     51.51 o 
   4  26  10      101.22      194.70     47.39 o 
  -4  27  10      196.30      229.73     54.60 o 
  -2  27  10      341.07      213.25     53.57 o 
   0  27  10        7.49       60.78     37.09 o 
   2  27  10      344.59      303.90     48.42 o 
   4  27  10      201.79      225.61     56.66 o 
  -4  28  10       59.64      104.05     79.32 o 
  -2  28  10       36.16       95.81     47.39 o 
  -1  28  10      220.36      239.00     41.21 o 
   0  28  10      144.45      108.17     43.27 o 
   1  28  10      217.78      235.91     41.21 o 
   3  28  10      210.26      292.57     60.78 o 
   4  28  10       58.45       83.44     46.36 o 
  -4  29  10      112.02      212.22    275.06 o 
  -3  29  10      136.03      223.55     51.51 o 
  -2  29  10      451.41      418.25    125.68 o 
   0  29  10       16.32       39.15     37.09 o 
   1  29  10      139.39      171.01     39.15 o 
   2  29  10      449.20      386.32     63.87 o 
   3  29  10      131.16      164.83     46.36 o 
   4  29  10      112.10       44.30    233.85 o 
  -3  30  10      517.54      516.12     59.75 o 
  -1  30  10     1106.95     1029.15     67.99 o 
   0  30  10      182.12      180.28     41.21 o 
   1  30  10     1117.80     1027.09     77.26 o 
   3  30  10      506.02      505.82     54.60 o 
  -3  31  10      555.14      595.44     82.41 o 
  -2  31  10       95.17      122.59     65.93 o 
  -1  31  10      146.50      266.82     56.66 o 
   0  31  10      170.51      177.19     41.21 o 
   2  31  10       98.67      162.77     47.39 o 
   3  31  10      550.52      570.72     75.20 o 
  -3  32  10       95.26      -16.48    267.85 o 
  -2  32  10      214.30      198.82     75.20 o 
  -1  32  10      303.75      244.15     43.27 o 
   0  32  10        4.65       21.63     39.15 o 
   1  32  10      310.54      216.34     42.24 o 
   2  32  10      211.80      199.85     41.21 o 
   3  32  10       94.00      250.33    253.42 o 
  -2  33  10       85.18      154.53     50.48 o 
  -1  33  10       12.99       63.87     40.18 o 
   0  33  10       17.37       -5.15     45.33 o 
   1  33  10       12.33       75.20     40.18 o 
   2  33  10       85.29      164.83     41.21 o 
  -2  34  10      648.01      117.44    278.15 o 
  -1  34  10      153.53       64.90     41.21 o 
   0  34  10      178.49      212.22     46.36 o 
   1  34  10      151.68       83.44     40.18 o 
   2  34  10      647.21      446.07    264.76 o 
  -1  35  10       13.26      115.38     86.53 o 
   0  35  10        0.85       83.44     53.57 o 
   1  35  10       13.51      -86.53    159.68 o 
   0   0  11     1477.44     1303.17     74.17 o 
   2   0  11      290.23      392.50     46.36 o 
   3   0  11       29.45      -42.24     42.24 o 
   4   0  11       95.02       44.30     46.36 o 
  -5   1  11      609.68      473.88     74.17 o 
  -4   1  11       24.84       69.02     46.36 o 
  -3   1  11       62.93       48.42     37.09 o 
  -2   1  11      146.65      280.21     35.03 o 
  -1   1  11      158.31      176.16     35.03 o 
   1   1  11      158.76      187.49     36.06 o 
   2   1  11      142.00      197.79     35.03 o 
   3   1  11       60.75      -34.00     43.27 o 
   4   1  11       25.47       91.69     46.36 o 
   5   1  11      602.14      519.21     80.35 o 
  -4   2  11      312.47      189.55     48.42 o 
  -3   2  11       23.17       57.69     37.09 o 
  -2   2  11       52.32       73.14     43.27 o 
   2   2  11       50.99       74.17     34.00 o 
   3   2  11       25.59       76.23     46.36 o 
   4   2  11      320.31      232.82     49.45 o 
  -5   3  11      444.54      426.49     77.26 o 
  -4   3  11       66.48      104.05     38.12 o 
  -3   3  11      405.38      322.45     42.24 o 
  -1   3  11      413.27      523.33     42.24 o 
   1   3  11      413.13      543.93     42.24 o 
   3   3  11      400.03      403.83     62.84 o 
   4   3  11       67.46       75.20     45.33 o 
   5   3  11      435.99      471.82     78.29 o 
  -5   4  11       80.70      123.62     69.02 o 
  -4   4  11       43.76      107.14     46.36 o 
  -3   4  11      304.12      331.72     43.27 o 
  -2   4  11     1166.84     1050.78     81.38 o 
   0   4  11      952.32      866.38     62.84 o 
   2   4  11     1163.49     1141.44     65.93 o 
   3   4  11      301.31      402.80     41.21 o 
   4   4  11       45.33       92.72     47.39 o 
   5   4  11       84.63      251.36     71.08 o 
  -5   5  11      190.74      325.54    164.83 o 
  -4   5  11      306.34      342.02     60.78 o 
  -3   5  11      424.82      440.92     80.35 o 
  -1   5  11      239.32      330.69     38.12 o 
   1   5  11      237.01      325.54     38.12 o 
   3   5  11      422.47      462.55     60.78 o 
   4   5  11      303.36      320.39     52.54 o 
   5   5  11      188.98      256.51     87.57 o 
  -4   6  11      392.66      381.17     53.57 o 
  -3   6  11       17.89      132.89     48.42 o 
  -2   6  11      438.11      467.70     63.87 o 
   0   6  11      968.46      768.51     81.38 o 
   1   6  11      289.39      412.07     40.18 o 
   2   6  11      443.14      520.24     40.18 o 
   4   6  11      391.82      434.73     42.24 o 
  -4   7  11      336.82      425.46     54.60 o 
  -3   7  11      281.34      222.52     50.48 o 
  -1   7  11      137.90      218.40     41.21 o 
   0   7  11      193.99      257.54     37.09 o 
   1   7  11      136.64      195.73     36.06 o 
   3   7  11      286.83      227.67     39.15 o 
   4   7  11      338.56      391.47     49.45 o 
  -4   8  11       99.26      217.37     50.48 o 
  -3   8  11        9.96       93.75     43.27 o 
  -2   8  11     1334.90     1158.95    101.99 o 
  -1   8  11       80.12      126.71     35.03 o 
   1   8  11       82.86       92.72     34.00 o 
   2   8  11     1344.52     1206.34     91.69 o 
  -4   9  11      552.48      640.77     77.26 o 
  -3   9  11      148.85      168.95     45.33 o 
  -1   9  11      245.93      244.15     44.30 o 
   1   9  11      243.44      227.67     37.09 o 
   4   9  11      549.85      646.95     77.26 o 
  -3  10  11       14.66       80.35     43.27 o 
  -2  10  11      184.63      262.70     46.36 o 
  -1  10  11      535.17      531.57     59.75 o 
   0  10  11     1410.05     1181.61     56.66 o 
   1  10  11      536.73      545.99     60.78 o 
   2  10  11      185.00      217.37     40.18 o 
  -4  11  11      661.37      703.61     89.63 o 
  -2  11  11       96.41      165.86     44.30 o 
  -1  11  11      270.93      371.89     47.39 o 
   1  11  11      275.03      389.41     39.15 o 
   2  11  11       97.18      214.28     40.18 o 
   4  11  11      659.60      767.48     90.66 o 
  -3  12  11      931.14      907.59     64.90 o 
  -1  12  11      497.02      527.45     42.24 o 
   0  12  11     2883.64     2783.54    101.99 o 
   1  12  11      504.38      484.18     49.45 o 
   3  12  11      941.61      905.53     86.53 o 
  -4  13  11      369.57      445.04     67.99 o 
  -2  13  11       12.22       89.63     42.24 o 
  -1  13  11      591.48      548.05     51.51 o 
   1  13  11      586.10      583.08     76.23 o 
   2  13  11       13.22       67.99     38.12 o 
   4  13  11      367.82      385.29     53.57 o 
  -3  14  11      110.73      122.59     44.30 o 
  -1  14  11      472.00      506.85     77.26 o 
   1  14  11      469.05      558.36     42.24 o 
   2  14  11      123.39      158.65     40.18 o 
   3  14  11      111.39      178.22     40.18 o 
  -4  15  11       34.87      146.29     51.51 o 
  -3  15  11      183.66      185.43     48.42 o 
  -2  15  11      386.73      319.35     48.42 o 
   0  15  11       34.08       91.69     35.03 o 
   2  15  11      384.93      412.07     67.99 o 
   3  15  11      182.40      252.39     42.24 o 
   4  15  11       37.60       67.99     39.15 o 
  -4  16  11      120.27      171.01     94.78 o 
  -3  16  11      556.91      472.85     52.54 o
[truncated: 2,902 more chars]
